# Supplementary material for: Propionyl-CoA carboxylase subunit B regulates anti-tumor T cells in a pancreatic cancer mouse model
Source: eLife. 2025 Mar 11;13:RP96925. doi: 10.7554/eLife.96925 (PMC11896608; doi:10.7554/eLife.96925)
Supplement: Figure 2—source data 1. [file elife-96925-fig2-data1.txt]

sgRNA	Gene	T	m2w14
MGLibA_39695	Pccb	31020352	35193484
MGLibA_34711	Nr6a1	245755	2
MGLibA_28709	Ldoc1l	40	301
MGLibA_03123	Adck3	33	165
MGLibA_61946	mmu-mir-3473f	0	1
MGLibA_51438	Ssh1	0	1
MGLibA_64036	mmu-mir-466f-2	0	0
MGLibA_64249	mmu-mir-669h	0	0
MGLibA_64327	mmu-mir-1954	0	0
MGLibA_00001	0610007P14Rik	0	0
MGLibA_00002	0610007P14Rik	0	0
MGLibA_00003	0610007P14Rik	0	0
MGLibA_00004	0610009B22Rik	0	0
MGLibA_00005	0610009B22Rik	0	0
MGLibA_00006	0610009B22Rik	0	0
MGLibA_00007	0610009D07Rik	0	0
MGLibA_00008	0610009D07Rik	0	0
MGLibA_00009	0610009D07Rik	0	0
MGLibA_00010	0610009O20Rik	0	0
MGLibA_00011	0610009O20Rik	0	0
MGLibA_00012	0610009O20Rik	0	0
MGLibA_00013	0610010B08Rik	0	0
MGLibA_00014	0610010B08Rik	0	0
MGLibA_00015	0610010B08Rik	0	0
MGLibA_00016	0610010F05Rik	0	0
MGLibA_00017	0610010F05Rik	0	0
MGLibA_00018	0610010F05Rik	0	0
MGLibA_00019	0610010K14Rik	0	0
MGLibA_00020	0610010K14Rik	0	0
MGLibA_00021	0610010K14Rik	0	0
MGLibA_00022	0610011F06Rik	0	0
MGLibA_00023	0610011F06Rik	0	0
MGLibA_00024	0610011F06Rik	0	0
MGLibA_00025	0610012H03Rik	0	0
MGLibA_00026	0610012H03Rik	0	0
MGLibA_00027	0610012H03Rik	0	0
MGLibA_00028	0610030E20Rik	0	0
MGLibA_00029	0610030E20Rik	0	0
MGLibA_00030	0610030E20Rik	0	0
MGLibA_00031	0610031J06Rik	0	0
MGLibA_00032	0610031J06Rik	0	0
MGLibA_00033	0610031J06Rik	0	0
MGLibA_00034	0610037L13Rik	0	0
MGLibA_00035	0610037L13Rik	0	0
MGLibA_00036	0610037L13Rik	0	0
MGLibA_00037	0610040J01Rik	0	0
MGLibA_00038	0610040J01Rik	0	0
MGLibA_00039	0610040J01Rik	0	0
MGLibA_00040	March1	0	0
MGLibA_00041	March1	0	0
MGLibA_00042	March1	0	0
MGLibA_00043	Sept1	0	0
MGLibA_00044	Sept1	0	0
MGLibA_00045	Sept1	0	0
MGLibA_00046	March10	0	0
MGLibA_00047	March10	0	0
MGLibA_00048	March10	0	0
MGLibA_00049	Sept10	0	0
MGLibA_00050	Sept10	0	0
MGLibA_00051	Sept10	0	0
MGLibA_00052	March11	0	0
MGLibA_00053	March11	0	0
MGLibA_00054	March11	0	0
MGLibA_00055	Sept11	0	0
MGLibA_00056	Sept11	0	0
MGLibA_00057	Sept11	0	0
MGLibA_00058	1100001G20Rik	0	0
MGLibA_00059	1100001G20Rik	0	0
MGLibA_00060	1100001G20Rik	0	0
MGLibA_00061	1110001A16Rik	0	0
MGLibA_00062	1110001A16Rik	0	0
MGLibA_00063	1110001A16Rik	0	0
MGLibA_00064	1110001J03Rik	0	0
MGLibA_00065	1110001J03Rik	0	0
MGLibA_00066	1110001J03Rik	0	0
MGLibA_00067	1110004E09Rik	0	0
MGLibA_00068	1110004E09Rik	0	0
MGLibA_00069	1110004E09Rik	0	0
MGLibA_00070	1110004F10Rik	0	0
MGLibA_00071	1110004F10Rik	0	0
MGLibA_00072	1110004F10Rik	0	0
MGLibA_00073	1110007C09Rik	0	0
MGLibA_00074	1110007C09Rik	0	0
MGLibA_00075	1110007C09Rik	0	0
MGLibA_00076	1110008F13Rik	0	0
MGLibA_00077	1110008F13Rik	0	0
MGLibA_00078	1110008F13Rik	0	0
MGLibA_00079	1110008J03Rik	0	0
MGLibA_00080	1110008J03Rik	0	0
MGLibA_00081	1110008J03Rik	0	0
MGLibA_00082	1110008L16Rik	0	0
MGLibA_00083	1110008L16Rik	0	0
MGLibA_00084	1110008L16Rik	0	0
MGLibA_00085	1110008P14Rik	0	0
MGLibA_00086	1110008P14Rik	0	0
MGLibA_00087	1110008P14Rik	0	0
MGLibA_00088	1110012L19Rik	0	0
MGLibA_00089	1110012L19Rik	0	0
MGLibA_00090	1110012L19Rik	0	0
MGLibA_00091	1110017D15Rik	0	0
MGLibA_00092	1110017D15Rik	0	0
MGLibA_00093	1110017D15Rik	0	0
MGLibA_00094	1110025L11Rik	0	0
MGLibA_00095	1110025L11Rik	0	0
MGLibA_00096	1110025L11Rik	0	0
MGLibA_00097	1110032A03Rik	0	0
MGLibA_00098	1110032A03Rik	0	0
MGLibA_00099	1110032A03Rik	0	0
MGLibA_00100	1110032F04Rik	0	0
MGLibA_00101	1110032F04Rik	0	0
MGLibA_00102	1110032F04Rik	0	0
MGLibA_00103	1110034G24Rik	0	0
MGLibA_00104	1110034G24Rik	0	0
MGLibA_00105	1110034G24Rik	0	0
MGLibA_00106	1110037F02Rik	0	0
MGLibA_00107	1110037F02Rik	0	0
MGLibA_00108	1110037F02Rik	0	0
MGLibA_00109	1110038F14Rik	0	0
MGLibA_00110	1110038F14Rik	0	0
MGLibA_00111	1110038F14Rik	0	0
MGLibA_00112	1110051M20Rik	0	0
MGLibA_00113	1110051M20Rik	0	0
MGLibA_00114	1110051M20Rik	0	0
MGLibA_00115	1110057K04Rik	0	0
MGLibA_00116	1110057K04Rik	0	0
MGLibA_00117	1110057K04Rik	0	0
MGLibA_00118	1110058L19Rik	0	0
MGLibA_00119	1110058L19Rik	0	0
MGLibA_00120	1110058L19Rik	0	0
MGLibA_00121	1110059E24Rik	0	0
MGLibA_00122	1110059E24Rik	0	0
MGLibA_00123	1110059E24Rik	0	0
MGLibA_00124	1110059G10Rik	0	0
MGLibA_00125	1110059G10Rik	0	0
MGLibA_00126	1110059G10Rik	0	0
MGLibA_00127	1110059M19Rik	0	0
MGLibA_00128	1110059M19Rik	0	0
MGLibA_00129	1110059M19Rik	0	0
MGLibA_00130	1110065P20Rik	0	0
MGLibA_00131	1110065P20Rik	0	0
MGLibA_00132	1110065P20Rik	0	0
MGLibA_00133	1190002N15Rik	0	0
MGLibA_00134	1190002N15Rik	0	0
MGLibA_00135	1190002N15Rik	0	0
MGLibA_00136	1190003K10Rik	0	0
MGLibA_00137	1190003K10Rik	0	0
MGLibA_00138	1190003K10Rik	0	0
MGLibA_00139	1190005I06Rik	0	0
MGLibA_00140	1190005I06Rik	0	0
MGLibA_00141	1190005I06Rik	0	0
MGLibA_00142	1190007I07Rik	0	0
MGLibA_00143	1190007I07Rik	0	0
MGLibA_00144	1190007I07Rik	0	0
MGLibA_00145	Sept12	0	0
MGLibA_00146	Sept12	0	0
MGLibA_00147	Sept12	0	0
MGLibA_00148	1200014J11Rik	0	0
MGLibA_00149	1200014J11Rik	0	0
MGLibA_00150	1200014J11Rik	0	0
MGLibA_00151	1300002K09Rik	0	0
MGLibA_00152	1300002K09Rik	0	0
MGLibA_00153	1300002K09Rik	0	0
MGLibA_00154	1300017J02Rik	0	0
MGLibA_00155	1300017J02Rik	0	0
MGLibA_00156	1300017J02Rik	0	0
MGLibA_00157	Sept14	0	0
MGLibA_00158	Sept14	0	0
MGLibA_00159	Sept14	0	0
MGLibA_00160	Sept15	0	0
MGLibA_00161	Sept15	0	0
MGLibA_00162	Sept15	0	0
MGLibA_00163	1500009L16Rik	0	0
MGLibA_00164	1500009L16Rik	0	0
MGLibA_00165	1500012F01Rik	0	0
MGLibA_00166	1500012F01Rik	0	0
MGLibA_00167	1500012F01Rik	0	0
MGLibA_00168	1500015O10Rik	0	0
MGLibA_00169	1500015O10Rik	0	0
MGLibA_00170	1500015O10Rik	0	0
MGLibA_00171	1600002H07Rik	0	0
MGLibA_00172	1600002H07Rik	0	0
MGLibA_00173	1600002H07Rik	0	0
MGLibA_00174	1600002K03Rik	0	0
MGLibA_00175	1600002K03Rik	0	0
MGLibA_00176	1600002K03Rik	0	0
MGLibA_00177	1600012H06Rik	0	0
MGLibA_00178	1600012H06Rik	0	0
MGLibA_00179	1600012H06Rik	0	0
MGLibA_00180	1600014C10Rik	0	0
MGLibA_00181	1600014C10Rik	0	0
MGLibA_00182	1600014C10Rik	0	0
MGLibA_00183	1600014C23Rik	0	0
MGLibA_00184	1600014C23Rik	0	0
MGLibA_00185	1600014C23Rik	0	0
MGLibA_00186	1600014K23Rik	0	0
MGLibA_00187	1600014K23Rik	0	0
MGLibA_00188	1600014K23Rik	0	0
MGLibA_00189	1600015I10Rik	0	0
MGLibA_00190	1600015I10Rik	0	0
MGLibA_00191	1600015I10Rik	0	0
MGLibA_00192	1600016N20Rik	0	0
MGLibA_00193	1600016N20Rik	0	0
MGLibA_00194	1600016N20Rik	0	0
MGLibA_00195	1700001C02Rik	0	0
MGLibA_00196	1700001C02Rik	0	0
MGLibA_00197	1700001C02Rik	0	0
MGLibA_00198	1700001C19Rik	0	0
MGLibA_00199	1700001C19Rik	0	0
MGLibA_00200	1700001C19Rik	0	0
MGLibA_00201	1700001F09Rik	0	0
MGLibA_00202	1700001F09Rik	0	0
MGLibA_00203	1700001F09Rik	0	0
MGLibA_00204	1700001J03Rik	0	0
MGLibA_00205	1700001J03Rik	0	0
MGLibA_00206	1700001J03Rik	0	0
MGLibA_00207	1700001K19Rik	0	0
MGLibA_00208	1700001K19Rik	0	0
MGLibA_00209	1700001K19Rik	0	0
MGLibA_00210	1700001L19Rik	0	0
MGLibA_00211	1700001L19Rik	0	0
MGLibA_00212	1700001L19Rik	0	0
MGLibA_00213	1700001O22Rik	0	0
MGLibA_00214	1700001O22Rik	0	0
MGLibA_00215	1700001O22Rik	0	0
MGLibA_00216	1700001P01Rik	0	0
MGLibA_00217	1700001P01Rik	0	0
MGLibA_00218	1700001P01Rik	0	0
MGLibA_00219	1700003E16Rik	0	0
MGLibA_00220	1700003E16Rik	0	0
MGLibA_00221	1700003E16Rik	0	0
MGLibA_00222	1700003F12Rik	0	0
MGLibA_00223	1700003F12Rik	0	0
MGLibA_00224	1700003F12Rik	0	0
MGLibA_00225	1700003M02Rik	0	0
MGLibA_00226	1700003M02Rik	0	0
MGLibA_00227	1700003M02Rik	0	0
MGLibA_00228	1700006A11Rik	0	0
MGLibA_00229	1700006A11Rik	0	0
MGLibA_00230	1700006A11Rik	0	0
MGLibA_00231	1700006E09Rik	0	0
MGLibA_00232	1700006E09Rik	0	0
MGLibA_00233	1700006E09Rik	0	0
MGLibA_00234	1700007B14Rik	0	0
MGLibA_00235	1700007B14Rik	0	0
MGLibA_00236	1700007B14Rik	0	0
MGLibA_00237	1700007G11Rik	0	0
MGLibA_00238	1700007G11Rik	0	0
MGLibA_00239	1700007G11Rik	0	0
MGLibA_00240	1700007K09Rik	0	0
MGLibA_00241	1700007K09Rik	0	0
MGLibA_00242	1700007K09Rik	0	0
MGLibA_00243	1700007K13Rik	0	0
MGLibA_00244	1700007K13Rik	0	0
MGLibA_00245	1700007K13Rik	0	0
MGLibA_00246	1700008A04Rik	0	0
MGLibA_00247	1700008A04Rik	0	0
MGLibA_00248	1700008A04Rik	0	0
MGLibA_00249	1700008F21Rik	0	0
MGLibA_00250	1700008F21Rik	0	0
MGLibA_00251	1700008F21Rik	0	0
MGLibA_00252	1700008I05Rik	0	0
MGLibA_00253	1700008I05Rik	0	0
MGLibA_00254	1700008I05Rik	0	0
MGLibA_00255	1700008O03Rik	0	0
MGLibA_00256	1700008O03Rik	0	0
MGLibA_00257	1700008O03Rik	0	0
MGLibA_00258	1700008P02Rik	0	0
MGLibA_00259	1700008P02Rik	0	0
MGLibA_00260	1700008P02Rik	0	0
MGLibA_00261	1700009N14Rik	0	0
MGLibA_00262	1700009N14Rik	0	0
MGLibA_00263	1700009N14Rik	0	0
MGLibA_00264	1700009P17Rik	0	0
MGLibA_00265	1700009P17Rik	0	0
MGLibA_00266	1700009P17Rik	0	0
MGLibA_00267	1700010B08Rik	0	0
MGLibA_00268	1700010B08Rik	0	0
MGLibA_00269	1700010B08Rik	0	0
MGLibA_00270	1700010D01Rik	0	0
MGLibA_00271	1700010D01Rik	0	0
MGLibA_00272	1700010D01Rik	0	0
MGLibA_00273	1700010I14Rik	0	0
MGLibA_00274	1700010I14Rik	0	0
MGLibA_00275	1700010I14Rik	0	0
MGLibA_00276	1700011A15Rik	0	0
MGLibA_00277	1700011A15Rik	0	0
MGLibA_00278	1700011A15Rik	0	0
MGLibA_00279	1700011E24Rik	0	0
MGLibA_00280	1700011E24Rik	0	0
MGLibA_00281	1700011E24Rik	0	0
MGLibA_00282	1700011H14Rik	0	0
MGLibA_00283	1700011H14Rik	0	0
MGLibA_00284	1700011H14Rik	0	0
MGLibA_00285	1700011I03Rik	0	0
MGLibA_00286	1700011I03Rik	0	0
MGLibA_00287	1700011I03Rik	0	0
MGLibA_00288	1700011L22Rik	0	0
MGLibA_00289	1700011L22Rik	0	0
MGLibA_00290	1700011L22Rik	0	0
MGLibA_00291	1700012A03Rik	0	0
MGLibA_00292	1700012A03Rik	0	0
MGLibA_00293	1700012A03Rik	0	0
MGLibA_00294	1700012B07Rik	0	0
MGLibA_00295	1700012B07Rik	0	0
MGLibA_00296	1700012B07Rik	0	0
MGLibA_00297	1700012B09Rik	0	0
MGLibA_00298	1700012B09Rik	0	0
MGLibA_00299	1700012B09Rik	0	0
MGLibA_00300	1700012L04Rik	0	0
MGLibA_00301	1700012L04Rik	0	0
MGLibA_00302	1700012L04Rik	0	0
MGLibA_00303	1700012P22Rik	0	0
MGLibA_00304	1700012P22Rik	0	0
MGLibA_00305	1700012P22Rik	0	0
MGLibA_00306	1700013D24Rik	0	0
MGLibA_00307	1700013D24Rik	0	0
MGLibA_00308	1700013D24Rik	0	0
MGLibA_00309	1700013F07Rik	0	0
MGLibA_00310	1700013F07Rik	0	0
MGLibA_00311	1700013F07Rik	0	0
MGLibA_00312	1700013G24Rik	0	0
MGLibA_00313	1700013G24Rik	0	0
MGLibA_00314	1700013G24Rik	0	0
MGLibA_00315	1700013H16Rik	0	0
MGLibA_00316	1700013H16Rik	0	0
MGLibA_00317	1700013H16Rik	0	0
MGLibA_00318	1700015E13Rik	0	0
MGLibA_00319	1700015E13Rik	0	0
MGLibA_00320	1700015E13Rik	0	0
MGLibA_00321	1700015F17Rik	0	0
MGLibA_00322	1700015F17Rik	0	0
MGLibA_00323	1700015F17Rik	0	0
MGLibA_00324	1700015G11Rik	0	0
MGLibA_00325	1700015G11Rik	0	0
MGLibA_00326	1700015G11Rik	0	0
MGLibA_00327	1700016C15Rik	0	0
MGLibA_00328	1700016C15Rik	0	0
MGLibA_00329	1700016C15Rik	0	0
MGLibA_00330	1700016D06Rik	0	0
MGLibA_00331	1700016D06Rik	0	0
MGLibA_00332	1700016D06Rik	0	0
MGLibA_00333	1700016H13Rik	0	0
MGLibA_00334	1700016H13Rik	0	0
MGLibA_00335	1700016H13Rik	0	0
MGLibA_00336	1700016K19Rik	0	0
MGLibA_00337	1700016K19Rik	0	0
MGLibA_00338	1700016K19Rik	0	0
MGLibA_00339	1700017B05Rik	0	0
MGLibA_00340	1700017B05Rik	0	0
MGLibA_00341	1700017B05Rik	0	0
MGLibA_00342	1700017D01Rik	0	0
MGLibA_00343	1700017D01Rik	0	0
MGLibA_00344	1700017D01Rik	0	0
MGLibA_00345	1700017N19Rik	0	0
MGLibA_00346	1700017N19Rik	0	0
MGLibA_00347	1700017N19Rik	0	0
MGLibA_00348	1700018B08Rik	0	0
MGLibA_00349	1700018B08Rik	0	0
MGLibA_00350	1700018B08Rik	0	0
MGLibA_00351	1700018C11Rik	0	0
MGLibA_00352	1700018C11Rik	0	0
MGLibA_00353	1700018C11Rik	0	0
MGLibA_00354	1700018F24Rik	0	0
MGLibA_00355	1700018F24Rik	0	0
MGLibA_00356	1700018F24Rik	0	0
MGLibA_00357	1700019A02Rik	0	0
MGLibA_00358	1700019A02Rik	0	0
MGLibA_00359	1700019A02Rik	0	0
MGLibA_00360	1700019B03Rik	0	0
MGLibA_00361	1700019B03Rik	0	0
MGLibA_00362	1700019B03Rik	0	0
MGLibA_00363	1700019D03Rik	0	0
MGLibA_00364	1700019D03Rik	0	0
MGLibA_00365	1700019D03Rik	0	0
MGLibA_00366	1700019G17Rik	0	0
MGLibA_00367	1700019G17Rik	0	0
MGLibA_00368	1700019G17Rik	0	0
MGLibA_00369	1700019L03Rik	0	0
MGLibA_00370	1700019L03Rik	0	0
MGLibA_00371	1700019L03Rik	0	0
MGLibA_00372	1700019N19Rik	0	0
MGLibA_00373	1700019N19Rik	0	0
MGLibA_00374	1700019N19Rik	0	0
MGLibA_00375	1700019O17Rik	0	0
MGLibA_00376	1700019O17Rik	0	0
MGLibA_00377	1700019O17Rik	0	0
MGLibA_00378	1700020A23Rik	0	0
MGLibA_00379	1700020A23Rik	0	0
MGLibA_00380	1700020A23Rik	0	0
MGLibA_00381	1700020D05Rik	0	0
MGLibA_00382	1700020D05Rik	0	0
MGLibA_00383	1700020D05Rik	0	0
MGLibA_00384	1700020L24Rik	0	0
MGLibA_00385	1700020L24Rik	0	0
MGLibA_00386	1700020L24Rik	0	0
MGLibA_00387	1700020N15Rik	0	0
MGLibA_00388	1700020N15Rik	0	0
MGLibA_00389	1700020N15Rik	0	0
MGLibA_00390	1700021F05Rik	0	0
MGLibA_00391	1700021F05Rik	0	0
MGLibA_00392	1700021F05Rik	0	0
MGLibA_00393	1700021F07Rik	0	0
MGLibA_00394	1700021F07Rik	0	0
MGLibA_00395	1700021F07Rik	0	0
MGLibA_00396	1700021K19Rik	0	0
MGLibA_00397	1700021K19Rik	0	0
MGLibA_00398	1700021K19Rik	0	0
MGLibA_00399	1700022I11Rik	0	0
MGLibA_00400	1700022I11Rik	0	0
MGLibA_00401	1700022I11Rik	0	0
MGLibA_00402	1700022P22Rik	0	0
MGLibA_00403	1700022P22Rik	0	0
MGLibA_00404	1700022P22Rik	0	0
MGLibA_00405	1700023E05Rik	0	0
MGLibA_00406	1700023E05Rik	0	0
MGLibA_00407	1700023E05Rik	0	0
MGLibA_00408	1700023F06Rik	0	0
MGLibA_00409	1700023F06Rik	0	0
MGLibA_00410	1700023F06Rik	0	0
MGLibA_00411	1700024G13Rik	0	0
MGLibA_00412	1700024G13Rik	0	0
MGLibA_00413	1700024G13Rik	0	0
MGLibA_00414	1700024P04Rik	0	0
MGLibA_00415	1700024P04Rik	0	0
MGLibA_00416	1700024P04Rik	0	0
MGLibA_00417	1700024P16Rik	0	0
MGLibA_00418	1700024P16Rik	0	0
MGLibA_00419	1700024P16Rik	0	0
MGLibA_00420	1700025F22Rik	0	0
MGLibA_00421	1700025F22Rik	0	0
MGLibA_00422	1700025F22Rik	0	0
MGLibA_00423	1700025G04Rik	0	0
MGLibA_00424	1700025G04Rik	0	0
MGLibA_00425	1700025G04Rik	0	0
MGLibA_00426	1700026D08Rik	0	0
MGLibA_00427	1700026D08Rik	0	0
MGLibA_00428	1700026D08Rik	0	0
MGLibA_00429	1700026L06Rik	0	0
MGLibA_00430	1700026L06Rik	0	0
MGLibA_00431	1700026L06Rik	0	0
MGLibA_00432	1700028K03Rik	0	0
MGLibA_00433	1700028K03Rik	0	0
MGLibA_00434	1700028K03Rik	0	0
MGLibA_00435	1700028P14Rik	0	0
MGLibA_00436	1700028P14Rik	0	0
MGLibA_00437	1700028P14Rik	0	0
MGLibA_00438	1700029F12Rik	0	0
MGLibA_00439	1700029F12Rik	0	0
MGLibA_00440	1700029F12Rik	0	0
MGLibA_00441	1700029H14Rik	0	0
MGLibA_00442	1700029H14Rik	0	0
MGLibA_00443	1700029H14Rik	0	0
MGLibA_00444	1700029I15Rik	0	0
MGLibA_00445	1700029I15Rik	0	0
MGLibA_00446	1700029I15Rik	0	0
MGLibA_00447	1700029J07Rik	0	0
MGLibA_00448	1700029J07Rik	0	0
MGLibA_00449	1700029J07Rik	0	0
MGLibA_00450	1700029P11Rik	0	0
MGLibA_00451	1700029P11Rik	0	0
MGLibA_00452	1700029P11Rik	0	0
MGLibA_00453	1700030F18Rik	0	0
MGLibA_00454	1700030F18Rik	0	0
MGLibA_00455	1700030F18Rik	0	0
MGLibA_00456	1700030J22Rik	0	0
MGLibA_00457	1700030J22Rik	0	0
MGLibA_00458	1700030J22Rik	0	0
MGLibA_00459	1700030K09Rik	0	0
MGLibA_00460	1700030K09Rik	0	0
MGLibA_00461	1700030K09Rik	0	0
MGLibA_00462	1700031F05Rik	0	0
MGLibA_00463	1700031F05Rik	0	0
MGLibA_00464	1700031F05Rik	0	0
MGLibA_00465	1700034E13Rik	0	0
MGLibA_00466	1700034E13Rik	0	0
MGLibA_00467	1700034E13Rik	0	0
MGLibA_00468	1700034F02Rik	0	0
MGLibA_00469	1700034F02Rik	0	0
MGLibA_00470	1700034F02Rik	0	0
MGLibA_00471	1700034J05Rik	0	0
MGLibA_00472	1700034J05Rik	0	0
MGLibA_00473	1700034J05Rik	0	0
MGLibA_00474	1700034O15Rik	0	0
MGLibA_00475	1700034O15Rik	0	0
MGLibA_00476	1700034O15Rik	0	0
MGLibA_00477	1700037C18Rik	0	0
MGLibA_00478	1700037C18Rik	0	0
MGLibA_00479	1700037C18Rik	0	0
MGLibA_00480	1700037H04Rik	0	0
MGLibA_00481	1700037H04Rik	0	0
MGLibA_00482	1700037H04Rik	0	0
MGLibA_00483	1700039E15Rik	0	0
MGLibA_00484	1700039E15Rik	0	0
MGLibA_00485	1700039E15Rik	0	0
MGLibA_00486	1700040L02Rik	0	0
MGLibA_00487	1700040L02Rik	0	0
MGLibA_00488	1700040L02Rik	0	0
MGLibA_00489	1700042B14Rik	0	0
MGLibA_00490	1700042B14Rik	0	0
MGLibA_00491	1700042B14Rik	0	0
MGLibA_00492	1700042G07Rik	0	0
MGLibA_00493	1700042G07Rik	0	0
MGLibA_00494	1700042G07Rik	0	0
MGLibA_00495	1700047I17Rik2	0	0
MGLibA_00496	1700047I17Rik2	0	0
MGLibA_00497	1700047I17Rik2	0	0
MGLibA_00498	1700049G17Rik	0	0
MGLibA_00499	1700049G17Rik	0	0
MGLibA_00500	1700049G17Rik	0	0
MGLibA_00501	1700052N19Rik	0	0
MGLibA_00502	1700052N19Rik	0	0
MGLibA_00503	1700052N19Rik	0	0
MGLibA_00504	1700054O13Rik	0	0
MGLibA_00505	1700054O13Rik	0	0
MGLibA_00506	1700054O13Rik	0	0
MGLibA_00507	1700055N04Rik	0	0
MGLibA_00508	1700055N04Rik	0	0
MGLibA_00509	1700055N04Rik	0	0
MGLibA_00510	1700056E22Rik	0	0
MGLibA_00511	1700056E22Rik	0	0
MGLibA_00512	1700056E22Rik	0	0
MGLibA_00513	1700057G04Rik	0	0
MGLibA_00514	1700057G04Rik	0	0
MGLibA_00515	1700057G04Rik	0	0
MGLibA_00516	1700061G19Rik	0	0
MGLibA_00517	1700061G19Rik	0	0
MGLibA_00518	1700061G19Rik	0	0
MGLibA_00519	1700065D16Rik	0	0
MGLibA_00520	1700065D16Rik	0	0
MGLibA_00521	1700065D16Rik	0	0
MGLibA_00522	1700065I17Rik	0	0
MGLibA_00523	1700065I17Rik	0	0
MGLibA_00524	1700065I17Rik	0	0
MGLibA_00525	1700066B19Rik	0	0
MGLibA_00526	1700066B19Rik	0	0
MGLibA_00527	1700066B19Rik	0	0
MGLibA_00528	1700066M21Rik	0	0
MGLibA_00529	1700066M21Rik	0	0
MGLibA_00530	1700066M21Rik	0	0
MGLibA_00531	1700067K01Rik	0	0
MGLibA_00532	1700067K01Rik	0	0
MGLibA_00533	1700067K01Rik	0	0
MGLibA_00534	1700067P10Rik	0	0
MGLibA_00535	1700067P10Rik	0	0
MGLibA_00536	1700067P10Rik	0	0
MGLibA_00537	1700071K01Rik	0	0
MGLibA_00538	1700071K01Rik	0	0
MGLibA_00539	1700071K01Rik	0	0
MGLibA_00540	1700074P13Rik	0	0
MGLibA_00541	1700074P13Rik	0	0
MGLibA_00542	1700074P13Rik	0	0
MGLibA_00543	1700080E11Rik	0	0
MGLibA_00544	1700080E11Rik	0	0
MGLibA_00545	1700080E11Rik	0	0
MGLibA_00546	1700080O16Rik	0	0
MGLibA_00547	1700080O16Rik	0	0
MGLibA_00548	1700080O16Rik	0	0
MGLibA_00549	1700084C01Rik	0	0
MGLibA_00550	1700084C01Rik	0	0
MGLibA_00551	1700084C01Rik	0	0
MGLibA_00552	1700088E04Rik	0	0
MGLibA_00553	1700088E04Rik	0	0
MGLibA_00554	1700088E04Rik	0	0
MGLibA_00555	1700092M07Rik	0	0
MGLibA_00556	1700092M07Rik	0	0
MGLibA_00557	1700092M07Rik	0	0
MGLibA_00558	1700093K21Rik	0	0
MGLibA_00559	1700093K21Rik	0	0
MGLibA_00560	1700093K21Rik	0	0
MGLibA_00561	1700094D03Rik	0	0
MGLibA_00562	1700094D03Rik	0	0
MGLibA_00563	1700094D03Rik	0	0
MGLibA_00564	1700101E01Rik	0	0
MGLibA_00565	1700101E01Rik	0	0
MGLibA_00566	1700101E01Rik	0	0
MGLibA_00567	1700102P08Rik	0	0
MGLibA_00568	1700102P08Rik	0	0
MGLibA_00569	1700102P08Rik	0	0
MGLibA_00570	1700106J16Rik	0	0
MGLibA_00571	1700106J16Rik	0	0
MGLibA_00572	1700106J16Rik	0	0
MGLibA_00573	1700109H08Rik	0	0
MGLibA_00574	1700109H08Rik	0	0
MGLibA_00575	1700109H08Rik	0	0
MGLibA_00576	1700110M21Rik	0	0
MGLibA_00577	1700110M21Rik	0	0
MGLibA_00578	1700110M21Rik	0	0
MGLibA_00579	1700112E06Rik	0	0
MGLibA_00580	1700112E06Rik	0	0
MGLibA_00581	1700112E06Rik	0	0
MGLibA_00582	1700113H08Rik	0	0
MGLibA_00583	1700113H08Rik	0	0
MGLibA_00584	1700113H08Rik	0	0
MGLibA_00585	1700122O11Rik	0	0
MGLibA_00586	1700122O11Rik	0	0
MGLibA_00587	1700122O11Rik	0	0
MGLibA_00588	1700123I01Rik	0	0
MGLibA_00589	1700123I01Rik	0	0
MGLibA_00590	1700123I01Rik	0	0
MGLibA_00591	1700123K08Rik	0	0
MGLibA_00592	1700123K08Rik	0	0
MGLibA_00593	1700123K08Rik	0	0
MGLibA_00594	1700123O20Rik	0	0
MGLibA_00595	1700123O20Rik	0	0
MGLibA_00596	1700123O20Rik	0	0
MGLibA_00597	1700125H20Rik	0	0
MGLibA_00598	1700125H20Rik	0	0
MGLibA_00599	1700125H20Rik	0	0
MGLibA_00600	1700129C05Rik	0	0
MGLibA_00601	1700129C05Rik	0	0
MGLibA_00602	1700129C05Rik	0	0
MGLibA_00603	1810009A15Rik	0	0
MGLibA_00604	1810009A15Rik	0	0
MGLibA_00605	1810009A15Rik	0	0
MGLibA_00606	1810009J06Rik	0	0
MGLibA_00607	1810009J06Rik	0	0
MGLibA_00608	1810009J06Rik	0	0
MGLibA_00609	1810010H24Rik	0	0
MGLibA_00610	1810010H24Rik	0	0
MGLibA_00611	1810010H24Rik	0	0
MGLibA_00612	1810011H11Rik	0	0
MGLibA_00613	1810011H11Rik	0	0
MGLibA_00614	1810011H11Rik	0	0
MGLibA_00615	1810011O10Rik	0	0
MGLibA_00616	1810011O10Rik	0	0
MGLibA_00617	1810011O10Rik	0	0
MGLibA_00618	1810013L24Rik	0	0
MGLibA_00619	1810013L24Rik	0	0
MGLibA_00620	1810013L24Rik	0	0
MGLibA_00621	1810019J16Rik	0	0
MGLibA_00622	1810019J16Rik	0	0
MGLibA_00623	1810019J16Rik	0	0
MGLibA_00624	1810022K09Rik	0	0
MGLibA_00625	1810022K09Rik	0	0
MGLibA_00626	1810022K09Rik	0	0
MGLibA_00627	1810024B03Rik	0	0
MGLibA_00628	1810024B03Rik	0	0
MGLibA_00629	1810024B03Rik	0	0
MGLibA_00630	1810026J23Rik	0	0
MGLibA_00631	1810026J23Rik	0	0
MGLibA_00632	1810026J23Rik	0	0
MGLibA_00633	1810030O07Rik	0	0
MGLibA_00634	1810030O07Rik	0	0
MGLibA_00635	1810030O07Rik	0	0
MGLibA_00636	1810033B17Rik	0	0
MGLibA_00637	1810033B17Rik	0	0
MGLibA_00638	1810033B17Rik	0	0
MGLibA_00639	1810037I17Rik	0	0
MGLibA_00640	1810037I17Rik	0	0
MGLibA_00641	1810037I17Rik	0	0
MGLibA_00642	1810041L15Rik	0	0
MGLibA_00643	1810041L15Rik	0	0
MGLibA_00644	1810041L15Rik	0	0
MGLibA_00645	1810043G02Rik	0	0
MGLibA_00646	1810043G02Rik	0	0
MGLibA_00647	1810043G02Rik	0	0
MGLibA_00648	1810043H04Rik	0	0
MGLibA_00649	1810043H04Rik	0	0
MGLibA_00650	1810043H04Rik	0	0
MGLibA_00651	1810046K07Rik	0	0
MGLibA_00652	1810046K07Rik	0	0
MGLibA_00653	1810046K07Rik	0	0
MGLibA_00654	1810055G02Rik	0	0
MGLibA_00655	1810055G02Rik	0	0
MGLibA_00656	1810055G02Rik	0	0
MGLibA_00657	1810062G17Rik	0	0
MGLibA_00658	1810062G17Rik	0	0
MGLibA_00659	1810062G17Rik	0	0
MGLibA_00660	1810065E05Rik	0	0
MGLibA_00661	1810065E05Rik	0	0
MGLibA_00662	1810065E05Rik	0	0
MGLibA_00663	Marc2	0	0
MGLibA_00664	Marc2	0	0
MGLibA_00665	Marc2	0	0
MGLibA_00666	Sept2	0	0
MGLibA_00667	Sept2	0	0
MGLibA_00668	Sept2	0	0
MGLibA_00669	2010001E11Rik	0	0
MGLibA_00670	2010001E11Rik	0	0
MGLibA_00671	2010001E11Rik	0	0
MGLibA_00672	2010002M12Rik	0	0
MGLibA_00673	2010002M12Rik	0	0
MGLibA_00674	2010002M12Rik	0	0
MGLibA_00675	2010003K11Rik	0	0
MGLibA_00676	2010003K11Rik	0	0
MGLibA_00677	2010003K11Rik	0	0
MGLibA_00678	2010005H15Rik	0	0
MGLibA_00679	2010005H15Rik	0	0
MGLibA_00680	2010005H15Rik	0	0
MGLibA_00681	2010012O05Rik	0	0
MGLibA_00682	2010012O05Rik	0	0
MGLibA_00683	2010012O05Rik	0	0
MGLibA_00684	2010015L04Rik	0	0
MGLibA_00685	2010015L04Rik	0	0
MGLibA_00686	2010015L04Rik	0	0
MGLibA_00687	2010106E10Rik	0	0
MGLibA_00688	2010106E10Rik	0	0
MGLibA_00689	2010106E10Rik	0	0
MGLibA_00690	2010107E04Rik	0	0
MGLibA_00691	2010107E04Rik	0	0
MGLibA_00692	2010107E04Rik	0	0
MGLibA_00693	2010107G12Rik	0	0
MGLibA_00694	2010107G12Rik	0	0
MGLibA_00695	2010107G12Rik	0	0
MGLibA_00696	2010107G23Rik	0	0
MGLibA_00697	2010107G23Rik	0	0
MGLibA_00698	2010107G23Rik	0	0
MGLibA_00699	2010109A12Rik	0	0
MGLibA_00700	2010109A12Rik	0	0
MGLibA_00701	2010109A12Rik	0	0
MGLibA_00702	2010109I03Rik	0	0
MGLibA_00703	2010109I03Rik	0	0
MGLibA_00704	2010109I03Rik	0	0
MGLibA_00705	2010111I01Rik	0	0
MGLibA_00706	2010111I01Rik	0	0
MGLibA_00707	2010111I01Rik	0	0
MGLibA_00708	2010300C02Rik	0	0
MGLibA_00709	2010300C02Rik	0	0
MGLibA_00710	2010300C02Rik	0	0
MGLibA_00711	2010315B03Rik	0	0
MGLibA_00712	2010315B03Rik	0	0
MGLibA_00713	2010315B03Rik	0	0
MGLibA_00714	2200002D01Rik	0	0
MGLibA_00715	2200002D01Rik	0	0
MGLibA_00716	2200002D01Rik	0	0
MGLibA_00717	2200002J24Rik	0	0
MGLibA_00718	2200002J24Rik	0	0
MGLibA_00719	2200002J24Rik	0	0
MGLibA_00720	2210010C04Rik	0	0
MGLibA_00721	2210010C04Rik	0	0
MGLibA_00722	2210010C04Rik	0	0
MGLibA_00723	2210013O21Rik	0	0
MGLibA_00724	2210013O21Rik	0	0
MGLibA_00725	2210013O21Rik	0	0
MGLibA_00726	2210016F16Rik	0	0
MGLibA_00727	2210016F16Rik	0	0
MGLibA_00728	2210016F16Rik	0	0
MGLibA_00729	2210016L21Rik	0	0
MGLibA_00730	2210016L21Rik	0	0
MGLibA_00731	2210016L21Rik	0	0
MGLibA_00732	2210018M11Rik	0	0
MGLibA_00733	2210018M11Rik	0	0
MGLibA_00734	2210018M11Rik	0	0
MGLibA_00735	2210404O07Rik	0	0
MGLibA_00736	2210404O07Rik	0	0
MGLibA_00737	2210404O07Rik	0	0
MGLibA_00738	2210404O09Rik	0	0
MGLibA_00739	2210404O09Rik	0	0
MGLibA_00740	2210404O09Rik	0	0
MGLibA_00741	2210407C18Rik	0	0
MGLibA_00742	2210407C18Rik	0	0
MGLibA_00743	2210407C18Rik	0	0
MGLibA_00744	2210408I21Rik	0	0
MGLibA_00745	2210408I21Rik	0	0
MGLibA_00746	2210408I21Rik	0	0
MGLibA_00747	2300002M23Rik	0	0
MGLibA_00748	2300002M23Rik	0	0
MGLibA_00749	2300002M23Rik	0	0
MGLibA_00750	2300003K06Rik	0	0
MGLibA_00751	2300003K06Rik	0	0
MGLibA_00752	2300003K06Rik	0	0
MGLibA_00753	2300005B03Rik	0	0
MGLibA_00754	2300005B03Rik	0	0
MGLibA_00755	2300005B03Rik	0	0
MGLibA_00756	2300009A05Rik	0	0
MGLibA_00757	2300009A05Rik	0	0
MGLibA_00758	2300009A05Rik	0	0
MGLibA_00759	2310002J15Rik	0	0
MGLibA_00760	2310002J15Rik	0	0
MGLibA_00761	2310002J15Rik	0	0
MGLibA_00762	2310002L09Rik	0	0
MGLibA_00763	2310002L09Rik	0	0
MGLibA_00764	2310002L09Rik	0	0
MGLibA_00765	2310003H01Rik	0	0
MGLibA_00766	2310003H01Rik	0	0
MGLibA_00767	2310003H01Rik	0	0
MGLibA_00768	2310005G13Rik	0	0
MGLibA_00769	2310005G13Rik	0	0
MGLibA_00770	2310005G13Rik	0	0
MGLibA_00771	2310007B03Rik	0	0
MGLibA_00772	2310007B03Rik	0	0
MGLibA_00773	2310007B03Rik	0	0
MGLibA_00774	2310007L24Rik	0	0
MGLibA_00775	2310007L24Rik	0	0
MGLibA_00776	2310007L24Rik	0	0
MGLibA_00777	2310009B15Rik	0	0
MGLibA_00778	2310009B15Rik	0	0
MGLibA_00779	2310009B15Rik	0	0
MGLibA_00780	2310011J03Rik	0	0
MGLibA_00781	2310011J03Rik	0	0
MGLibA_00782	2310011J03Rik	0	0
MGLibA_00783	2310014L17Rik	0	0
MGLibA_00784	2310014L17Rik	0	0
MGLibA_00785	2310014L17Rik	0	0
MGLibA_00786	2310022A10Rik	0	0
MGLibA_00787	2310022A10Rik	0	0
MGLibA_00788	2310022A10Rik	0	0
MGLibA_00789	2310022B05Rik	0	0
MGLibA_00790	2310022B05Rik	0	0
MGLibA_00791	2310022B05Rik	0	0
MGLibA_00792	2310030G06Rik	0	0
MGLibA_00793	2310030G06Rik	0	0
MGLibA_00794	2310030G06Rik	0	0
MGLibA_00795	2310033P09Rik	0	0
MGLibA_00796	2310033P09Rik	0	0
MGLibA_00797	2310033P09Rik	0	0
MGLibA_00798	2310034C09Rik	0	0
MGLibA_00799	2310034C09Rik	0	0
MGLibA_00800	2310034C09Rik	0	0
MGLibA_00801	2310035C23Rik	0	0
MGLibA_00802	2310035C23Rik	0	0
MGLibA_00803	2310035C23Rik	0	0
MGLibA_00804	2310036O22Rik	0	0
MGLibA_00805	2310036O22Rik	0	0
MGLibA_00806	2310036O22Rik	0	0
MGLibA_00807	2310039H08Rik	0	0
MGLibA_00808	2310039H08Rik	0	0
MGLibA_00809	2310039H08Rik	0	0
MGLibA_00810	2310042D19Rik	0	0
MGLibA_00811	2310042D19Rik	0	0
MGLibA_00812	2310042D19Rik	0	0
MGLibA_00813	2310042E22Rik	0	0
MGLibA_00814	2310042E22Rik	0	0
MGLibA_00815	2310042E22Rik	0	0
MGLibA_00816	2310044G17Rik	0	0
MGLibA_00817	2310044G17Rik	0	0
MGLibA_00818	2310044G17Rik	0	0
MGLibA_00819	2310045N01Rik	0	0
MGLibA_00820	2310045N01Rik	0	0
MGLibA_00821	2310045N01Rik	0	0
MGLibA_00822	2310047M10Rik	0	0
MGLibA_00823	2310047M10Rik	0	0
MGLibA_00824	2310047M10Rik	0	0
MGLibA_00825	2310050C09Rik	0	0
MGLibA_00826	2310050C09Rik	0	0
MGLibA_00827	2310050C09Rik	0	0
MGLibA_00828	2310057J18Rik	0	0
MGLibA_00829	2310057J18Rik	0	0
MGLibA_00830	2310057J18Rik	0	0
MGLibA_00831	2310057M21Rik	0	0
MGLibA_00832	2310057M21Rik	0	0
MGLibA_00833	2310057M21Rik	0	0
MGLibA_00834	2310057N15Rik	0	0
MGLibA_00835	2310057N15Rik	0	0
MGLibA_00836	2310057N15Rik	0	0
MGLibA_00837	2310061I04Rik	0	0
MGLibA_00838	2310061I04Rik	0	0
MGLibA_00839	2310061I04Rik	0	0
MGLibA_00840	2310061N02Rik	0	0
MGLibA_00841	2310061N02Rik	0	0
MGLibA_00842	2310061N02Rik	0	0
MGLibA_00843	2310067B10Rik	0	0
MGLibA_00844	2310067B10Rik	0	0
MGLibA_00845	2310067B10Rik	0	0
MGLibA_00846	2310079G19Rik	0	0
MGLibA_00847	2310079G19Rik	0	0
MGLibA_00848	2310079G19Rik	0	0
MGLibA_00849	2410002F23Rik	0	0
MGLibA_00850	2410002F23Rik	0	0
MGLibA_00851	2410002F23Rik	0	0
MGLibA_00852	2410004B18Rik	0	0
MGLibA_00853	2410004B18Rik	0	0
MGLibA_00854	2410004B18Rik	0	0
MGLibA_00855	2410004P03Rik	0	0
MGLibA_00856	2410004P03Rik	0	0
MGLibA_00857	2410004P03Rik	0	0
MGLibA_00858	2410012M07Rik	0	0
MGLibA_00859	2410012M07Rik	0	0
MGLibA_00860	2410012M07Rik	0	0
MGLibA_00861	2410015M20Rik	0	0
MGLibA_00862	2410015M20Rik	0	0
MGLibA_00863	2410015M20Rik	0	0
MGLibA_00864	2410016O06Rik	0	0
MGLibA_00865	2410016O06Rik	0	0
MGLibA_00866	2410016O06Rik	0	0
MGLibA_00867	2410018M08Rik	0	0
MGLibA_00868	2410018M08Rik	0	0
MGLibA_00869	2410018M08Rik	0	0
MGLibA_00870	2410076I21Rik	0	0
MGLibA_00871	2410076I21Rik	0	0
MGLibA_00872	2410076I21Rik	0	0
MGLibA_00873	2410089E03Rik	0	0
MGLibA_00874	2410089E03Rik	0	0
MGLibA_00875	2410089E03Rik	0	0
MGLibA_00876	2410124H12Rik	0	0
MGLibA_00877	2410124H12Rik	0	0
MGLibA_00878	2410124H12Rik	0	0
MGLibA_00879	2410127L17Rik	0	0
MGLibA_00880	2410127L17Rik	0	0
MGLibA_00881	2410127L17Rik	0	0
MGLibA_00882	2410131K14Rik	0	0
MGLibA_00883	2410131K14Rik	0	0
MGLibA_00884	2410131K14Rik	0	0
MGLibA_00885	2410137M14Rik	0	0
MGLibA_00886	2410137M14Rik	0	0
MGLibA_00887	2410137M14Rik	0	0
MGLibA_00888	2410141K09Rik	0	0
MGLibA_00889	2410141K09Rik	0	0
MGLibA_00890	2410141K09Rik	0	0
MGLibA_00891	2510002D24Rik	0	0
MGLibA_00892	2510002D24Rik	0	0
MGLibA_00893	2510002D24Rik	0	0
MGLibA_00894	2510003E04Rik	0	0
MGLibA_00895	2510003E04Rik	0	0
MGLibA_00896	2510003E04Rik	0	0
MGLibA_00897	2510009E07Rik	0	0
MGLibA_00898	2510009E07Rik	0	0
MGLibA_00899	2510009E07Rik	0	0
MGLibA_00900	2510039O18Rik	0	0
MGLibA_00901	2510039O18Rik	0	0
MGLibA_00902	2510039O18Rik	0	0
MGLibA_00903	2510049J12Rik	0	0
MGLibA_00904	2510049J12Rik	0	0
MGLibA_00905	2510049J12Rik	0	0
MGLibA_00906	2610002J02Rik	0	0
MGLibA_00907	2610002J02Rik	0	0
MGLibA_00908	2610002J02Rik	0	0
MGLibA_00909	2610002M06Rik	0	0
MGLibA_00910	2610002M06Rik	0	0
MGLibA_00911	2610002M06Rik	0	0
MGLibA_00912	2610008E11Rik	0	0
MGLibA_00913	2610008E11Rik	0	0
MGLibA_00914	2610008E11Rik	0	0
MGLibA_00915	2610015P09Rik	0	0
MGLibA_00916	2610015P09Rik	0	0
MGLibA_00917	2610015P09Rik	0	0
MGLibA_00918	2610018G03Rik	0	0
MGLibA_00919	2610018G03Rik	0	0
MGLibA_00920	2610018G03Rik	0	0
MGLibA_00921	2610020H08Rik	0	0
MGLibA_00922	2610020H08Rik	0	0
MGLibA_00923	2610020H08Rik	0	0
MGLibA_00924	2610028H24Rik	0	0
MGLibA_00925	2610028H24Rik	0	0
MGLibA_00926	2610028H24Rik	0	0
MGLibA_00927	2610034B18Rik	0	0
MGLibA_00928	2610034B18Rik	0	0
MGLibA_00929	2610034B18Rik	0	0
MGLibA_00930	2610034M16Rik	0	0
MGLibA_00931	2610034M16Rik	0	0
MGLibA_00932	2610034M16Rik	0	0
MGLibA_00933	2610044O15Rik8	0	0
MGLibA_00934	2610044O15Rik8	0	0
MGLibA_00935	2610044O15Rik8	0	0
MGLibA_00936	2610301B20Rik	0	0
MGLibA_00937	2610301B20Rik	0	0
MGLibA_00938	2610301B20Rik	0	0
MGLibA_00939	2610305D13Rik	0	0
MGLibA_00940	2610305D13Rik	0	0
MGLibA_00941	2610305D13Rik	0	0
MGLibA_00942	2610318N02Rik	0	0
MGLibA_00943	2610318N02Rik	0	0
MGLibA_00944	2610318N02Rik	0	0
MGLibA_00945	2610507B11Rik	0	0
MGLibA_00946	2610507B11Rik	0	0
MGLibA_00947	2610507B11Rik	0	0
MGLibA_00948	2610524H06Rik	0	0
MGLibA_00949	2610524H06Rik	0	0
MGLibA_00950	2610524H06Rik	0	0
MGLibA_00951	2610528A11Rik	0	0
MGLibA_00952	2610528A11Rik	0	0
MGLibA_00953	2610528A11Rik	0	0
MGLibA_00954	2610528J11Rik	0	0
MGLibA_00955	2610528J11Rik	0	0
MGLibA_00956	2610528J11Rik	0	0
MGLibA_00957	2700029M09Rik	0	0
MGLibA_00958	2700029M09Rik	0	0
MGLibA_00959	2700029M09Rik	0	0
MGLibA_00960	2700049A03Rik	0	0
MGLibA_00961	2700049A03Rik	0	0
MGLibA_00962	2700049A03Rik	0	0
MGLibA_00963	2700050L05Rik	0	0
MGLibA_00964	2700050L05Rik	0	0
MGLibA_00965	2700050L05Rik	0	0
MGLibA_00966	2700060E02Rik	0	0
MGLibA_00967	2700060E02Rik	0	0
MGLibA_00968	2700060E02Rik	0	0
MGLibA_00969	2700062C07Rik	0	0
MGLibA_00970	2700062C07Rik	0	0
MGLibA_00971	2700062C07Rik	0	0
MGLibA_00972	2700081O15Rik	0	0
MGLibA_00973	2700081O15Rik	0	0
MGLibA_00974	2700081O15Rik	0	0
MGLibA_00975	2700089E24Rik	0	0
MGLibA_00976	2700089E24Rik	0	0
MGLibA_00977	2700089E24Rik	0	0
MGLibA_00978	2700094K13Rik	0	0
MGLibA_00979	2700094K13Rik	0	0
MGLibA_00980	2700094K13Rik	0	0
MGLibA_00981	2700097O09Rik	0	0
MGLibA_00982	2700097O09Rik	0	0
MGLibA_00983	2700097O09Rik	0	0
MGLibA_00984	2810004N23Rik	0	0
MGLibA_00985	2810004N23Rik	0	0
MGLibA_00986	2810004N23Rik	0	0
MGLibA_00987	2810006K23Rik	0	0
MGLibA_00988	2810006K23Rik	0	0
MGLibA_00989	2810006K23Rik	0	0
MGLibA_00990	2810007J24Rik	0	0
MGLibA_00991	2810007J24Rik	0	0
MGLibA_00992	2810007J24Rik	0	0
MGLibA_00993	2810021J22Rik	0	0
MGLibA_00994	2810021J22Rik	0	0
MGLibA_00995	2810021J22Rik	0	0
MGLibA_00996	2810403A07Rik	0	0
MGLibA_00997	2810403A07Rik	0	0
MGLibA_00998	2810403A07Rik	0	0
MGLibA_00999	2810408A11Rik	0	0
MGLibA_01000	2810408A11Rik	0	0
MGLibA_01001	2810408A11Rik	0	0
MGLibA_01002	2810408M09Rik	0	0
MGLibA_01003	2810408M09Rik	0	0
MGLibA_01004	2810408M09Rik	0	0
MGLibA_01005	2810417H13Rik	0	0
MGLibA_01006	2810417H13Rik	0	0
MGLibA_01007	2810417H13Rik	0	0
MGLibA_01008	2810428I15Rik	0	0
MGLibA_01009	2810428I15Rik	0	0
MGLibA_01010	2810428I15Rik	0	0
MGLibA_01011	2810459M11Rik	0	0
MGLibA_01012	2810459M11Rik	0	0
MGLibA_01013	2810459M11Rik	0	0
MGLibA_01014	2810474O19Rik	0	0
MGLibA_01015	2810474O19Rik	0	0
MGLibA_01016	2810474O19Rik	0	0
MGLibA_01017	2900011O08Rik	0	0
MGLibA_01018	2900011O08Rik	0	0
MGLibA_01019	2900011O08Rik	0	0
MGLibA_01020	2900026A02Rik	0	0
MGLibA_01021	2900026A02Rik	0	0
MGLibA_01022	2900026A02Rik	0	0
MGLibA_01023	2900092C05Rik	0	0
MGLibA_01024	2900092C05Rik	0	0
MGLibA_01025	2900092C05Rik	0	0
MGLibA_01026	March3	0	0
MGLibA_01027	March3	0	0
MGLibA_01028	March3	0	0
MGLibA_01029	Sept3	0	0
MGLibA_01030	Sept3	0	0
MGLibA_01031	Sept3	0	0
MGLibA_01032	3010026O09Rik	0	0
MGLibA_01033	3010026O09Rik	0	0
MGLibA_01034	3010026O09Rik	0	0
MGLibA_01035	3110001I22Rik	0	0
MGLibA_01036	3110001I22Rik	0	0
MGLibA_01037	3110001I22Rik	0	0
MGLibA_01038	3110002H16Rik	0	0
MGLibA_01039	3110002H16Rik	0	0
MGLibA_01040	3110002H16Rik	0	0
MGLibA_01041	3110007F17Rik	0	0
MGLibA_01042	3110007F17Rik	0	0
MGLibA_01043	3110007F17Rik	0	0
MGLibA_01044	3110009E18Rik	0	0
MGLibA_01045	3110009E18Rik	0	0
MGLibA_01046	3110009E18Rik	0	0
MGLibA_01047	3110021N24Rik	0	0
MGLibA_01048	3110021N24Rik	0	0
MGLibA_01049	3110021N24Rik	0	0
MGLibA_01050	3110035E14Rik	0	0
MGLibA_01051	3110035E14Rik	0	0
MGLibA_01052	3110035E14Rik	0	0
MGLibA_01053	3110040N11Rik	0	0
MGLibA_01054	3110040N11Rik	0	0
MGLibA_01055	3110040N11Rik	0	0
MGLibA_01056	3110043O21Rik	0	0
MGLibA_01057	3110043O21Rik	0	0
MGLibA_01058	3110043O21Rik	0	0
MGLibA_01059	3110047P20Rik	0	0
MGLibA_01060	3110047P20Rik	0	0
MGLibA_01061	3110047P20Rik	0	0
MGLibA_01062	3110052M02Rik	0	0
MGLibA_01063	3110052M02Rik	0	0
MGLibA_01064	3110052M02Rik	0	0
MGLibA_01065	3110057O12Rik	0	0
MGLibA_01066	3110057O12Rik	0	0
MGLibA_01067	3110057O12Rik	0	0
MGLibA_01068	3110062M04Rik	0	0
MGLibA_01069	3110062M04Rik	0	0
MGLibA_01070	3110062M04Rik	0	0
MGLibA_01071	3110079O15Rik	0	0
MGLibA_01072	3110079O15Rik	0	0
MGLibA_01073	3110079O15Rik	0	0
MGLibA_01074	3110082I17Rik	0	0
MGLibA_01075	3110082I17Rik	0	0
MGLibA_01076	3110082I17Rik	0	0
MGLibA_01077	3110082J24Rik	0	0
MGLibA_01078	3110082J24Rik	0	0
MGLibA_01079	3110082J24Rik	0	0
MGLibA_01080	3300002I08Rik	0	0
MGLibA_01081	3300002I08Rik	0	0
MGLibA_01082	3300002I08Rik	0	0
MGLibA_01083	3425401B19Rik	0	0
MGLibA_01084	3425401B19Rik	0	0
MGLibA_01085	3425401B19Rik	0	0
MGLibA_01086	3632451O06Rik	0	0
MGLibA_01087	3632451O06Rik	0	0
MGLibA_01088	3632451O06Rik	0	0
MGLibA_01089	3830403N18Rik	0	0
MGLibA_01090	3830403N18Rik	0	0
MGLibA_01091	3830403N18Rik	0	0
MGLibA_01092	3830406C13Rik	0	0
MGLibA_01093	3830406C13Rik	0	0
MGLibA_01094	3830406C13Rik	0	0
MGLibA_01095	3830417A13Rik	0	0
MGLibA_01096	3830417A13Rik	0	0
MGLibA_01097	3830417A13Rik	0	0
MGLibA_01098	March4	0	0
MGLibA_01099	March4	0	0
MGLibA_01100	March4	0	0
MGLibA_01101	Sept4	0	0
MGLibA_01102	Sept4	0	0
MGLibA_01103	Sept4	0	0
MGLibA_01104	4430402I18Rik	0	0
MGLibA_01105	4430402I18Rik	0	0
MGLibA_01106	4430402I18Rik	0	0
MGLibA_01107	4632428N05Rik	0	0
MGLibA_01108	4632428N05Rik	0	0
MGLibA_01109	4632428N05Rik	0	0
MGLibA_01110	4632434I11Rik	0	0
MGLibA_01111	4632434I11Rik	0	0
MGLibA_01112	4632434I11Rik	0	0
MGLibA_01113	4732456N10Rik	0	0
MGLibA_01114	4732456N10Rik	0	0
MGLibA_01115	4732456N10Rik	0	0
MGLibA_01116	4833403I15Rik	0	0
MGLibA_01117	4833403I15Rik	0	0
MGLibA_01118	4833403I15Rik	0	0
MGLibA_01119	4833420G17Rik	0	0
MGLibA_01120	4833420G17Rik	0	0
MGLibA_01121	4833420G17Rik	0	0
MGLibA_01122	4833423E24Rik	0	0
MGLibA_01123	4833423E24Rik	0	0
MGLibA_01124	4833423E24Rik	0	0
MGLibA_01125	4833424O15Rik	0	0
MGLibA_01126	4833424O15Rik	0	0
MGLibA_01127	4833424O15Rik	0	0
MGLibA_01128	4833427G06Rik	0	0
MGLibA_01129	4833427G06Rik	0	0
MGLibA_01130	4833427G06Rik	0	0
MGLibA_01131	4833439L19Rik	0	0
MGLibA_01132	4833439L19Rik	0	0
MGLibA_01133	4833439L19Rik	0	0
MGLibA_01134	4921501E09Rik	0	0
MGLibA_01135	4921501E09Rik	0	0
MGLibA_01136	4921501E09Rik	0	0
MGLibA_01137	4921504E06Rik	0	0
MGLibA_01138	4921504E06Rik	0	0
MGLibA_01139	4921504E06Rik	0	0
MGLibA_01140	4921506M07Rik	0	0
MGLibA_01141	4921506M07Rik	0	0
MGLibA_01142	4921506M07Rik	0	0
MGLibA_01143	4921507P07Rik	0	0
MGLibA_01144	4921507P07Rik	0	0
MGLibA_01145	4921507P07Rik	0	0
MGLibA_01146	4921509C19Rik	0	0
MGLibA_01147	4921509C19Rik	0	0
MGLibA_01148	4921509C19Rik	0	0
MGLibA_01149	4921511H03Rik	0	0
MGLibA_01150	4921511H03Rik	0	0
MGLibA_01151	4921511H03Rik	0	0
MGLibA_01152	4921511M17Rik	0	0
MGLibA_01153	4921511M17Rik	0	0
MGLibA_01154	4921511M17Rik	0	0
MGLibA_01155	4921517D22Rik	0	0
MGLibA_01156	4921517D22Rik	0	0
MGLibA_01157	4921517D22Rik	0	0
MGLibA_01158	4921524J17Rik	0	0
MGLibA_01159	4921524J17Rik	0	0
MGLibA_01160	4921524J17Rik	0	0
MGLibA_01161	4921524L21Rik	0	0
MGLibA_01162	4921524L21Rik	0	0
MGLibA_01163	4921524L21Rik	0	0
MGLibA_01164	4921530D09Rik	0	0
MGLibA_01165	4921530D09Rik	0	0
MGLibA_01166	4921530D09Rik	0	0
MGLibA_01167	4921530L21Rik	0	0
MGLibA_01168	4921530L21Rik	0	0
MGLibA_01169	4921530L21Rik	0	0
MGLibA_01170	4921536K21Rik	0	0
MGLibA_01171	4921536K21Rik	0	0
MGLibA_01172	4921536K21Rik	0	0
MGLibA_01173	4921539E11Rik	0	0
MGLibA_01174	4921539E11Rik	0	0
MGLibA_01175	4921539E11Rik	0	0
MGLibA_01176	4922501C03Rik	0	0
MGLibA_01177	4922501C03Rik	0	0
MGLibA_01178	4922501C03Rik	0	0
MGLibA_01179	4922501L14Rik	0	0
MGLibA_01180	4922501L14Rik	0	0
MGLibA_01181	4922501L14Rik	0	0
MGLibA_01182	4922502D21Rik	0	0
MGLibA_01183	4922502D21Rik	0	0
MGLibA_01184	4922502D21Rik	0	0
MGLibA_01185	4922505E12Rik	0	0
MGLibA_01186	4922505E12Rik	0	0
MGLibA_01187	4922505E12Rik	0	0
MGLibA_01188	4930402F06Rik	0	0
MGLibA_01189	4930402F06Rik	0	0
MGLibA_01190	4930402F06Rik	0	0
MGLibA_01191	4930402H24Rik	0	0
MGLibA_01192	4930402H24Rik	0	0
MGLibA_01193	4930402H24Rik	0	0
MGLibA_01194	4930402K13Rik	0	0
MGLibA_01195	4930402K13Rik	0	0
MGLibA_01196	4930402K13Rik	0	0
MGLibA_01197	4930404A10Rik	0	0
MGLibA_01198	4930404A10Rik	0	0
MGLibA_01199	4930404A10Rik	0	0
MGLibA_01200	4930404N11Rik	0	0
MGLibA_01201	4930404N11Rik	0	0
MGLibA_01202	4930404N11Rik	0	0
MGLibA_01203	4930407I10Rik	0	0
MGLibA_01204	4930407I10Rik	0	0
MGLibA_01205	4930407I10Rik	0	0
MGLibA_01206	4930412D23Rik	0	0
MGLibA_01207	4930412D23Rik	0	0
MGLibA_01208	4930412D23Rik	0	0
MGLibA_01209	4930415F15Rik	0	0
MGLibA_01210	4930415F15Rik	0	0
MGLibA_01211	4930415F15Rik	0	0
MGLibA_01212	4930415L06Rik	0	0
MGLibA_01213	4930415L06Rik	0	0
MGLibA_01214	4930415L06Rik	0	0
MGLibA_01215	4930415O20Rik	0	0
MGLibA_01216	4930415O20Rik	0	0
MGLibA_01217	4930415O20Rik	0	0
MGLibA_01218	4930422G04Rik	0	0
MGLibA_01219	4930422G04Rik	0	0
MGLibA_01220	4930422G04Rik	0	0
MGLibA_01221	4930426D05Rik	0	0
MGLibA_01222	4930426D05Rik	0	0
MGLibA_01223	4930426D05Rik	0	0
MGLibA_01224	4930427A07Rik	0	0
MGLibA_01225	4930427A07Rik	0	0
MGLibA_01226	4930427A07Rik	0	0
MGLibA_01227	4930428D18Rik	0	0
MGLibA_01228	4930428D18Rik	0	0
MGLibA_01229	4930428D18Rik	0	0
MGLibA_01230	4930430A15Rik	0	0
MGLibA_01231	4930430A15Rik	0	0
MGLibA_01232	4930430A15Rik	0	0
MGLibA_01233	4930430D24Rik	0	0
MGLibA_01234	4930430D24Rik	0	0
MGLibA_01235	4930430D24Rik	0	0
MGLibA_01236	4930430F08Rik	0	0
MGLibA_01237	4930430F08Rik	0	0
MGLibA_01238	4930430F08Rik	0	0
MGLibA_01239	4930432K09Rik	0	0
MGLibA_01240	4930432K09Rik	0	0
MGLibA_01241	4930432K09Rik	0	0
MGLibA_01242	4930432K21Rik	0	0
MGLibA_01243	4930432K21Rik	0	0
MGLibA_01244	4930432K21Rik	0	0
MGLibA_01245	4930432M17Rik	0	0
MGLibA_01246	4930432M17Rik	0	0
MGLibA_01247	4930432M17Rik	0	0
MGLibA_01248	4930433I11Rik	0	0
MGLibA_01249	4930433I11Rik	0	0
MGLibA_01250	4930433I11Rik	0	0
MGLibA_01251	4930435E12Rik	0	0
MGLibA_01252	4930435E12Rik	0	0
MGLibA_01253	4930435E12Rik	0	0
MGLibA_01254	4930444G20Rik	0	0
MGLibA_01255	4930444G20Rik	0	0
MGLibA_01256	4930444G20Rik	0	0
MGLibA_01257	4930444P10Rik	0	0
MGLibA_01258	4930444P10Rik	0	0
MGLibA_01259	4930444P10Rik	0	0
MGLibA_01260	4930447A16Rik	0	0
MGLibA_01261	4930447A16Rik	0	0
MGLibA_01262	4930447A16Rik	0	0
MGLibA_01263	4930447C04Rik	0	0
MGLibA_01264	4930447C04Rik	0	0
MGLibA_01265	4930447C04Rik	0	0
MGLibA_01266	4930449I24Rik	0	0
MGLibA_01267	4930449I24Rik	0	0
MGLibA_01268	4930449I24Rik	0	0
MGLibA_01269	4930451C15Rik	0	0
MGLibA_01270	4930451C15Rik	0	0
MGLibA_01271	4930451C15Rik	0	0
MGLibA_01272	4930451G09Rik	0	0
MGLibA_01273	4930451G09Rik	0	0
MGLibA_01274	4930451G09Rik	0	0
MGLibA_01275	4930451I11Rik	0	0
MGLibA_01276	4930451I11Rik	0	0
MGLibA_01277	4930451I11Rik	0	0
MGLibA_01278	4930452B06Rik	0	0
MGLibA_01279	4930452B06Rik	0	0
MGLibA_01280	4930452B06Rik	0	0
MGLibA_01281	4930453H23Rik	0	0
MGLibA_01282	4930453H23Rik	0	0
MGLibA_01283	4930453H23Rik	0	0
MGLibA_01284	4930453N24Rik	0	0
MGLibA_01285	4930453N24Rik	0	0
MGLibA_01286	4930453N24Rik	0	0
MGLibA_01287	4930467E23Rik	0	0
MGLibA_01288	4930467E23Rik	0	0
MGLibA_01289	4930467E23Rik	0	0
MGLibA_01290	4930468A15Rik	0	0
MGLibA_01291	4930468A15Rik	0	0
MGLibA_01292	4930468A15Rik	0	0
MGLibA_01293	4930469G21Rik	0	0
MGLibA_01294	4930469G21Rik	0	0
MGLibA_01295	4930469G21Rik	0	0
MGLibA_01296	4930474N05Rik	0	0
MGLibA_01297	4930474N05Rik	0	0
MGLibA_01298	4930474N05Rik	0	0
MGLibA_01299	4930480E11Rik	0	0
MGLibA_01300	4930480E11Rik	0	0
MGLibA_01301	4930480E11Rik	0	0
MGLibA_01302	4930486L24Rik	0	0
MGLibA_01303	4930486L24Rik	0	0
MGLibA_01304	4930486L24Rik	0	0
MGLibA_01305	4930502E18Rik	0	0
MGLibA_01306	4930502E18Rik	0	0
MGLibA_01307	4930502E18Rik	0	0
MGLibA_01308	4930503B20Rik	0	0
MGLibA_01309	4930503B20Rik	0	0
MGLibA_01310	4930503B20Rik	0	0
MGLibA_01311	4930503E14Rik	0	0
MGLibA_01312	4930503E14Rik	0	0
MGLibA_01313	4930503E14Rik	0	0
MGLibA_01314	4930503L19Rik	0	0
MGLibA_01315	4930503L19Rik	0	0
MGLibA_01316	4930503L19Rik	0	0
MGLibA_01317	4930504O13Rik	0	0
MGLibA_01318	4930504O13Rik	0	0
MGLibA_01319	4930504O13Rik	0	0
MGLibA_01320	4930505A04Rik	0	0
MGLibA_01321	4930505A04Rik	0	0
MGLibA_01322	4930505A04Rik	0	0
MGLibA_01323	4930506M07Rik	0	0
MGLibA_01324	4930506M07Rik	0	0
MGLibA_01325	4930506M07Rik	0	0
MGLibA_01326	4930513O06Rik	0	0
MGLibA_01327	4930513O06Rik	0	0
MGLibA_01328	4930513O06Rik	0	0
MGLibA_01329	4930519F16Rik	0	0
MGLibA_01330	4930519F16Rik	0	0
MGLibA_01331	4930519F16Rik	0	0
MGLibA_01332	4930519G04Rik	0	0
MGLibA_01333	4930519G04Rik	0	0
MGLibA_01334	4930519G04Rik	0	0
MGLibA_01335	4930522H14Rik	0	0
MGLibA_01336	4930522H14Rik	0	0
MGLibA_01337	4930522H14Rik	0	0
MGLibA_01338	4930523C07Rik	0	0
MGLibA_01339	4930523C07Rik	0	0
MGLibA_01340	4930523C07Rik	0	0
MGLibA_01341	4930524B15Rik	0	0
MGLibA_01342	4930524B15Rik	0	0
MGLibA_01343	4930524B15Rik	0	0
MGLibA_01344	4930524N10Rik	0	0
MGLibA_01345	4930524N10Rik	0	0
MGLibA_01346	4930524N10Rik	0	0
MGLibA_01347	4930525M21Rik	0	0
MGLibA_01348	4930525M21Rik	0	0
MGLibA_01349	4930525M21Rik	0	0
MGLibA_01350	4930526D03Rik	0	0
MGLibA_01351	4930526D03Rik	0	0
MGLibA_01352	4930526D03Rik	0	0
MGLibA_01353	4930529M08Rik	0	0
MGLibA_01354	4930529M08Rik	0	0
MGLibA_01355	4930529M08Rik	0	0
MGLibA_01356	4930538K18Rik	0	0
MGLibA_01357	4930538K18Rik	0	0
MGLibA_01358	4930538K18Rik	0	0
MGLibA_01359	4930539E08Rik	0	0
MGLibA_01360	4930539E08Rik	0	0
MGLibA_01361	4930539E08Rik	0	0
MGLibA_01362	4930544D05Rik	0	0
MGLibA_01363	4930544D05Rik	0	0
MGLibA_01364	4930544D05Rik	0	0
MGLibA_01365	4930544G11Rik	0	0
MGLibA_01366	4930544G11Rik	0	0
MGLibA_01367	4930544G11Rik	0	0
MGLibA_01368	4930547C10Rik	0	0
MGLibA_01369	4930547C10Rik	0	0
MGLibA_01370	4930547C10Rik	0	0
MGLibA_01371	4930548H24Rik	0	0
MGLibA_01372	4930548H24Rik	0	0
MGLibA_01373	4930548H24Rik	0	0
MGLibA_01374	4930549C01Rik	0	0
MGLibA_01375	4930549C01Rik	0	0
MGLibA_01376	4930549C01Rik	0	0
MGLibA_01377	4930550C14Rik	0	0
MGLibA_01378	4930550C14Rik	0	0
MGLibA_01379	4930550C14Rik	0	0
MGLibA_01380	4930550L24Rik	0	0
MGLibA_01381	4930550L24Rik	0	0
MGLibA_01382	4930550L24Rik	0	0
MGLibA_01383	4930555G01Rik	0	0
MGLibA_01384	4930555G01Rik	0	0
MGLibA_01385	4930555G01Rik	0	0
MGLibA_01386	4930557A04Rik	0	0
MGLibA_01387	4930557A04Rik	0	0
MGLibA_01388	4930557A04Rik	0	0
MGLibA_01389	4930558K02Rik	0	0
MGLibA_01390	4930558K02Rik	0	0
MGLibA_01391	4930558K02Rik	0	0
MGLibA_01392	4930562C15Rik	0	0
MGLibA_01393	4930562C15Rik	0	0
MGLibA_01394	4930562C15Rik	0	0
MGLibA_01395	4930563D23Rik	0	0
MGLibA_01396	4930563D23Rik	0	0
MGLibA_01397	4930563D23Rik	0	0
MGLibA_01398	4930563E22Rik	0	0
MGLibA_01399	4930563E22Rik	0	0
MGLibA_01400	4930563E22Rik	0	0
MGLibA_01401	4930564B18Rik	0	0
MGLibA_01402	4930564B18Rik	0	0
MGLibA_01403	4930564B18Rik	0	0
MGLibA_01404	4930564C03Rik	0	0
MGLibA_01405	4930564C03Rik	0	0
MGLibA_01406	4930564C03Rik	0	0
MGLibA_01407	4930564D02Rik	0	0
MGLibA_01408	4930564D02Rik	0	0
MGLibA_01409	4930564D02Rik	0	0
MGLibA_01410	4930567H17Rik	0	0
MGLibA_01411	4930567H17Rik	0	0
MGLibA_01412	4930567H17Rik	0	0
MGLibA_01413	4930568D16Rik	0	0
MGLibA_01414	4930568D16Rik	0	0
MGLibA_01415	4930568D16Rik	0	0
MGLibA_01416	4930571K23Rik	0	0
MGLibA_01417	4930571K23Rik	0	0
MGLibA_01418	4930571K23Rik	0	0
MGLibA_01419	4930578C19Rik	0	0
MGLibA_01420	4930578C19Rik	0	0
MGLibA_01421	4930578C19Rik	0	0
MGLibA_01422	4930578I06Rik	0	0
MGLibA_01423	4930578I06Rik	0	0
MGLibA_01424	4930578I06Rik	0	0
MGLibA_01425	4930579F01Rik	0	0
MGLibA_01426	4930579F01Rik	0	0
MGLibA_01427	4930579F01Rik	0	0
MGLibA_01428	4930579G24Rik	0	0
MGLibA_01429	4930579G24Rik	0	0
MGLibA_01430	4930579G24Rik	0	0
MGLibA_01431	4930590J08Rik	0	0
MGLibA_01432	4930590J08Rik	0	0
MGLibA_01433	4930590J08Rik	0	0
MGLibA_01434	4930591A17Rik	0	0
MGLibA_01435	4930591A17Rik	0	0
MGLibA_01436	4930591A17Rik	0	0
MGLibA_01437	4930595M18Rik	0	0
MGLibA_01438	4930595M18Rik	0	0
MGLibA_01439	4930595M18Rik	0	0
MGLibA_01440	4930596D02Rik	0	0
MGLibA_01441	4930596D02Rik	0	0
MGLibA_01442	4930596D02Rik	0	0
MGLibA_01443	4931406B18Rik	0	0
MGLibA_01444	4931406B18Rik	0	0
MGLibA_01445	4931406B18Rik	0	0
MGLibA_01446	4931406C07Rik	0	0
MGLibA_01447	4931406C07Rik	0	0
MGLibA_01448	4931406C07Rik	0	0
MGLibA_01449	4931406P16Rik	0	0
MGLibA_01450	4931406P16Rik	0	0
MGLibA_01451	4931406P16Rik	0	0
MGLibA_01452	4931408C20Rik	0	0
MGLibA_01453	4931408C20Rik	0	0
MGLibA_01454	4931408C20Rik	0	0
MGLibA_01455	4931409K22Rik	0	0
MGLibA_01456	4931409K22Rik	0	0
MGLibA_01457	4931409K22Rik	0	0
MGLibA_01458	4931414P19Rik	0	0
MGLibA_01459	4931414P19Rik	0	0
MGLibA_01460	4931414P19Rik	0	0
MGLibA_01461	4931417E11Rik	0	0
MGLibA_01462	4931417E11Rik	0	0
MGLibA_01463	4931417E11Rik	0	0
MGLibA_01464	4931423N10Rik	0	0
MGLibA_01465	4931423N10Rik	0	0
MGLibA_01466	4931423N10Rik	0	0
MGLibA_01467	4931428F04Rik	0	0
MGLibA_01468	4931428F04Rik	0	0
MGLibA_01469	4931428F04Rik	0	0
MGLibA_01470	4931429I11Rik	0	0
MGLibA_01471	4931429I11Rik	0	0
MGLibA_01472	4931429I11Rik	0	0
MGLibA_01473	4931429L15Rik	0	0
MGLibA_01474	4931429L15Rik	0	0
MGLibA_01475	4931429L15Rik	0	0
MGLibA_01476	4931431F19Rik	0	0
MGLibA_01477	4931431F19Rik	0	0
MGLibA_01478	4931431F19Rik	0	0
MGLibA_01479	4931440F15Rik	0	0
MGLibA_01480	4931440F15Rik	0	0
MGLibA_01481	4931440F15Rik	0	0
MGLibA_01482	4931440L10Rik	0	0
MGLibA_01483	4931440L10Rik	0	0
MGLibA_01484	4931440L10Rik	0	0
MGLibA_01485	4932411E22Rik	0	0
MGLibA_01486	4932411E22Rik	0	0
MGLibA_01487	4932411E22Rik	0	0
MGLibA_01488	4932411N23Rik	0	0
MGLibA_01489	4932411N23Rik	0	0
MGLibA_01490	4932411N23Rik	0	0
MGLibA_01491	4932414N04Rik	0	0
MGLibA_01492	4932414N04Rik	0	0
MGLibA_01493	4932414N04Rik	0	0
MGLibA_01494	4932416K20Rik	0	0
MGLibA_01495	4932416K20Rik	0	0
MGLibA_01496	4932416K20Rik	0	0
MGLibA_01497	4932418E24Rik	0	0
MGLibA_01498	4932418E24Rik	0	0
MGLibA_01499	4932418E24Rik	0	0
MGLibA_01500	4932429P05Rik	0	0
MGLibA_01501	4932429P05Rik	0	0
MGLibA_01502	4932429P05Rik	0	0
MGLibA_01503	4932438A13Rik	0	0
MGLibA_01504	4932438A13Rik	0	0
MGLibA_01505	4932438A13Rik	0	0
MGLibA_01506	4932438H23Rik	0	0
MGLibA_01507	4932438H23Rik	0	0
MGLibA_01508	4932438H23Rik	0	0
MGLibA_01509	4932443I19Rik	0	0
MGLibA_01510	4932443I19Rik	0	0
MGLibA_01511	4932443I19Rik	0	0
MGLibA_01512	4933402D24Rik	0	0
MGLibA_01513	4933402D24Rik	0	0
MGLibA_01514	4933402D24Rik	0	0
MGLibA_01515	4933402E13Rik	0	0
MGLibA_01516	4933402E13Rik	0	0
MGLibA_01517	4933402E13Rik	0	0
MGLibA_01518	4933402J07Rik	0	0
MGLibA_01519	4933402J07Rik	0	0
MGLibA_01520	4933402J07Rik	0	0
MGLibA_01521	4933402N03Rik	0	0
MGLibA_01522	4933402N03Rik	0	0
MGLibA_01523	4933402N03Rik	0	0
MGLibA_01524	4933402N22Rik	0	0
MGLibA_01525	4933402N22Rik	0	0
MGLibA_01526	4933402N22Rik	0	0
MGLibA_01527	4933402P03Rik	0	0
MGLibA_01528	4933402P03Rik	0	0
MGLibA_01529	4933402P03Rik	0	0
MGLibA_01530	4933403O08Rik	0	0
MGLibA_01531	4933403O08Rik	0	0
MGLibA_01532	4933403O08Rik	0	0
MGLibA_01533	4933405L10Rik	0	0
MGLibA_01534	4933405L10Rik	0	0
MGLibA_01535	4933405L10Rik	0	0
MGLibA_01536	4933405O20Rik	0	0
MGLibA_01537	4933405O20Rik	0	0
MGLibA_01538	4933405O20Rik	0	0
MGLibA_01539	4933406J08Rik	0	0
MGLibA_01540	4933406J08Rik	0	0
MGLibA_01541	4933406J08Rik	0	0
MGLibA_01542	4933406M09Rik	0	0
MGLibA_01543	4933406M09Rik	0	0
MGLibA_01544	4933406M09Rik	0	0
MGLibA_01545	4933408B17Rik	0	0
MGLibA_01546	4933408B17Rik	0	0
MGLibA_01547	4933408B17Rik	0	0
MGLibA_01548	4933409G03Rik	0	0
MGLibA_01549	4933409G03Rik	0	0
MGLibA_01550	4933409G03Rik	0	0
MGLibA_01551	4933411G11Rik	0	0
MGLibA_01552	4933411G11Rik	0	0
MGLibA_01553	4933411G11Rik	0	0
MGLibA_01554	4933411K16Rik	0	0
MGLibA_01555	4933411K16Rik	0	0
MGLibA_01556	4933411K16Rik	0	0
MGLibA_01557	4933411K20Rik	0	0
MGLibA_01558	4933411K20Rik	0	0
MGLibA_01559	4933411K20Rik	0	0
MGLibA_01560	4933412E24Rik	0	0
MGLibA_01561	4933412E24Rik	0	0
MGLibA_01562	4933412E24Rik	0	0
MGLibA_01563	4933413G19Rik	0	0
MGLibA_01564	4933413G19Rik	0	0
MGLibA_01565	4933413G19Rik	0	0
MGLibA_01566	4933415F23Rik	0	0
MGLibA_01567	4933415F23Rik	0	0
MGLibA_01568	4933415F23Rik	0	0
MGLibA_01569	4933416C03Rik	0	0
MGLibA_01570	4933416C03Rik	0	0
MGLibA_01571	4933416C03Rik	0	0
MGLibA_01572	4933416I08Rik	0	0
MGLibA_01573	4933416I08Rik	0	0
MGLibA_01574	4933416I08Rik	0	0
MGLibA_01575	4933417A18Rik	0	0
MGLibA_01576	4933417A18Rik	0	0
MGLibA_01577	4933417A18Rik	0	0
MGLibA_01578	4933421I07Rik	0	0
MGLibA_01579	4933421I07Rik	0	0
MGLibA_01580	4933421I07Rik	0	0
MGLibA_01581	4933422H20Rik	0	0
MGLibA_01582	4933422H20Rik	0	0
MGLibA_01583	4933422H20Rik	0	0
MGLibA_01584	4933425L06Rik	0	0
MGLibA_01585	4933425L06Rik	0	0
MGLibA_01586	4933425L06Rik	0	0
MGLibA_01587	4933426M11Rik	0	0
MGLibA_01588	4933426M11Rik	0	0
MGLibA_01589	4933426M11Rik	0	0
MGLibA_01590	4933427D06Rik	0	0
MGLibA_01591	4933427D06Rik	0	0
MGLibA_01592	4933427D06Rik	0	0
MGLibA_01593	4933427D14Rik	0	0
MGLibA_01594	4933427D14Rik	0	0
MGLibA_01595	4933427D14Rik	0	0
MGLibA_01596	4933427G17Rik	0	0
MGLibA_01597	4933427G17Rik	0	0
MGLibA_01598	4933427G17Rik	0	0
MGLibA_01599	4933428G20Rik	0	0
MGLibA_01600	4933428G20Rik	0	0
MGLibA_01601	4933428G20Rik	0	0
MGLibA_01602	4933430I17Rik	0	0
MGLibA_01603	4933430I17Rik	0	0
MGLibA_01604	4933430I17Rik	0	0
MGLibA_01605	4933433C11Rik	0	0
MGLibA_01606	4933433C11Rik	0	0
MGLibA_01607	4933433C11Rik	0	0
MGLibA_01608	4933434E20Rik	0	0
MGLibA_01609	4933434E20Rik	0	0
MGLibA_01610	4933434E20Rik	0	0
MGLibA_01611	4933434I20Rik	0	0
MGLibA_01612	4933434I20Rik	0	0
MGLibA_01613	4933434I20Rik	0	0
MGLibA_01614	4933436I01Rik	0	0
MGLibA_01615	4933436I01Rik	0	0
MGLibA_01616	4933436I01Rik	0	0
MGLibA_01617	March5	0	0
MGLibA_01618	March5	0	0
MGLibA_01619	March5	0	0
MGLibA_01620	Sept5	0	0
MGLibA_01621	Sept5	0	0
MGLibA_01622	Sept5	0	0
MGLibA_01623	5031410I06Rik	0	0
MGLibA_01624	5031410I06Rik	0	0
MGLibA_01625	5031410I06Rik	0	0
MGLibA_01626	5031414D18Rik	0	0
MGLibA_01627	5031414D18Rik	0	0
MGLibA_01628	5031414D18Rik	0	0
MGLibA_01629	5031439G07Rik	0	0
MGLibA_01630	5031439G07Rik	0	0
MGLibA_01631	5031439G07Rik	0	0
MGLibA_01632	5033411D12Rik	0	0
MGLibA_01633	5033411D12Rik	0	0
MGLibA_01634	5033411D12Rik	0	0
MGLibA_01635	5330417C22Rik	0	0
MGLibA_01636	5330417C22Rik	0	0
MGLibA_01637	5330417C22Rik	0	0
MGLibA_01638	5430401F13Rik	0	0
MGLibA_01639	5430401F13Rik	0	0
MGLibA_01640	5430401F13Rik	0	0
MGLibA_01641	5430402E10Rik	0	0
MGLibA_01642	5430402E10Rik	0	0
MGLibA_01643	5430402E10Rik	0	0
MGLibA_01644	5430419D17Rik	0	0
MGLibA_01645	5430419D17Rik	0	0
MGLibA_01646	5430419D17Rik	0	0
MGLibA_01647	5430421N21Rik	0	0
MGLibA_01648	5430421N21Rik	0	0
MGLibA_01649	5430421N21Rik	0	0
MGLibA_01650	5430427O19Rik	0	0
MGLibA_01651	5430427O19Rik	0	0
MGLibA_01652	5430427O19Rik	0	0
MGLibA_01653	5430435G22Rik	0	0
MGLibA_01654	5430435G22Rik	0	0
MGLibA_01655	5430435G22Rik	0	0
MGLibA_01656	5530400C23Rik	0	0
MGLibA_01657	5530400C23Rik	0	0
MGLibA_01658	5530400C23Rik	0	0
MGLibA_01659	5730409E04Rik	0	0
MGLibA_01660	5730409E04Rik	0	0
MGLibA_01661	5730409E04Rik	0	0
MGLibA_01662	5730455P16Rik	0	0
MGLibA_01663	5730455P16Rik	0	0
MGLibA_01664	5730455P16Rik	0	0
MGLibA_01665	5730507C01Rik	0	0
MGLibA_01666	5730507C01Rik	0	0
MGLibA_01667	5730507C01Rik	0	0
MGLibA_01668	5730508B09Rik	0	0
MGLibA_01669	5730508B09Rik	0	0
MGLibA_01670	5730508B09Rik	0	0
MGLibA_01671	5730559C18Rik	0	0
MGLibA_01672	5730559C18Rik	0	0
MGLibA_01673	5730559C18Rik	0	0
MGLibA_01674	5830403L16Rik	0	0
MGLibA_01675	5830403L16Rik	0	0
MGLibA_01676	5830403L16Rik	0	0
MGLibA_01677	5830411N06Rik	0	0
MGLibA_01678	5830411N06Rik	0	0
MGLibA_01679	5830411N06Rik	0	0
MGLibA_01680	5830415F09Rik	0	0
MGLibA_01681	5830415F09Rik	0	0
MGLibA_01682	5830415F09Rik	0	0
MGLibA_01683	5830418K08Rik	0	0
MGLibA_01684	5830418K08Rik	0	0
MGLibA_01685	5830418K08Rik	0	0
MGLibA_01686	5830473C10Rik	0	0
MGLibA_01687	5830473C10Rik	0	0
MGLibA_01688	5830473C10Rik	0	0
MGLibA_01689	March6	0	0
MGLibA_01690	March6	0	0
MGLibA_01691	March6	0	0
MGLibA_01692	Sept6	0	0
MGLibA_01693	Sept6	0	0
MGLibA_01694	Sept6	0	0
MGLibA_01695	6030419C18Rik	0	0
MGLibA_01696	6030419C18Rik	0	0
MGLibA_01697	6030419C18Rik	0	0
MGLibA_01698	6030458C11Rik	0	0
MGLibA_01699	6030458C11Rik	0	0
MGLibA_01700	6030458C11Rik	0	0
MGLibA_01701	6030468B19Rik	0	0
MGLibA_01702	6030468B19Rik	0	0
MGLibA_01703	6030468B19Rik	0	0
MGLibA_01704	6030498E09Rik	0	0
MGLibA_01705	6030498E09Rik	0	0
MGLibA_01706	6030498E09Rik	0	0
MGLibA_01707	6330403A02Rik	0	0
MGLibA_01708	6330403A02Rik	0	0
MGLibA_01709	6330403A02Rik	0	0
MGLibA_01710	6330403K07Rik	0	0
MGLibA_01711	6330403K07Rik	0	0
MGLibA_01712	6330403K07Rik	0	0
MGLibA_01713	6330408A02Rik	0	0
MGLibA_01714	6330408A02Rik	0	0
MGLibA_01715	6330408A02Rik	0	0
MGLibA_01716	6330409D20Rik	0	0
MGLibA_01717	6330409D20Rik	0	0
MGLibA_01718	6330409D20Rik	0	0
MGLibA_01719	6330416G13Rik	0	0
MGLibA_01720	6330416G13Rik	0	0
MGLibA_01721	6330416G13Rik	0	0
MGLibA_01722	6430531B16Rik	0	0
MGLibA_01723	6430531B16Rik	0	0
MGLibA_01724	6430531B16Rik	0	0
MGLibA_01725	6430548M08Rik	0	0
MGLibA_01726	6430548M08Rik	0	0
MGLibA_01727	6430548M08Rik	0	0
MGLibA_01728	6430550D23Rik	0	0
MGLibA_01729	6430550D23Rik	0	0
MGLibA_01730	6430550D23Rik	0	0
MGLibA_01731	6430571L13Rik	0	0
MGLibA_01732	6430571L13Rik	0	0
MGLibA_01733	6430571L13Rik	0	0
MGLibA_01734	6430573F11Rik	0	0
MGLibA_01735	6430573F11Rik	0	0
MGLibA_01736	6430573F11Rik	0	0
MGLibA_01737	6720489N17Rik	0	0
MGLibA_01738	6720489N17Rik	0	0
MGLibA_01739	6720489N17Rik	0	0
MGLibA_01740	6820408C15Rik	0	0
MGLibA_01741	6820408C15Rik	0	0
MGLibA_01742	6820408C15Rik	0	0
MGLibA_01743	March7	0	0
MGLibA_01744	March7	0	0
MGLibA_01745	March7	0	0
MGLibA_01746	Sept7	0	0
MGLibA_01747	Sept7	0	0
MGLibA_01748	Sept7	0	0
MGLibA_01749	7420426K07Rik	0	0
MGLibA_01750	7420426K07Rik	0	0
MGLibA_01751	7420426K07Rik	0	0
MGLibA_01752	7420461P10Rik	0	0
MGLibA_01753	7420461P10Rik	0	0
MGLibA_01754	7420461P10Rik	0	0
MGLibA_01755	7530416G11Rik	0	0
MGLibA_01756	7530416G11Rik	0	0
MGLibA_01757	7530416G11Rik	0	0
MGLibA_01758	March8	0	0
MGLibA_01759	March8	0	0
MGLibA_01760	March8	0	0
MGLibA_01761	Sept8	0	0
MGLibA_01762	Sept8	0	0
MGLibA_01763	Sept8	0	0
MGLibA_01764	8030411F24Rik	0	0
MGLibA_01765	8030411F24Rik	0	0
MGLibA_01766	8030411F24Rik	0	0
MGLibA_01767	8030423J24Rik	0	0
MGLibA_01768	8030423J24Rik	0	0
MGLibA_01769	8030423J24Rik	0	0
MGLibA_01770	8030462N17Rik	0	0
MGLibA_01771	8030462N17Rik	0	0
MGLibA_01772	8030462N17Rik	0	0
MGLibA_01773	8430408G22Rik	0	0
MGLibA_01774	8430408G22Rik	0	0
MGLibA_01775	8430408G22Rik	0	0
MGLibA_01776	8430419L09Rik	0	0
MGLibA_01777	8430419L09Rik	0	0
MGLibA_01778	8430419L09Rik	0	0
MGLibA_01779	8430427H17Rik	0	0
MGLibA_01780	8430427H17Rik	0	0
MGLibA_01781	8430427H17Rik	0	0
MGLibA_01782	March9	0	0
MGLibA_01783	March9	0	0
MGLibA_01784	March9	0	0
MGLibA_01785	Sept9	0	0
MGLibA_01786	Sept9	0	0
MGLibA_01787	Sept9	0	0
MGLibA_01788	9030025P20Rik	0	0
MGLibA_01789	9030025P20Rik	0	0
MGLibA_01790	9030025P20Rik	0	0
MGLibA_01791	9030617O03Rik	0	0
MGLibA_01792	9030617O03Rik	0	0
MGLibA_01793	9030617O03Rik	0	0
MGLibA_01794	9030624G23Rik	0	0
MGLibA_01795	9030624G23Rik	0	0
MGLibA_01796	9030624G23Rik	0	0
MGLibA_01797	9030624J02Rik	0	0
MGLibA_01798	9030624J02Rik	0	0
MGLibA_01799	9030624J02Rik	0	0
MGLibA_01800	9130008F23Rik	0	0
MGLibA_01801	9130008F23Rik	0	0
MGLibA_01802	9130008F23Rik	0	0
MGLibA_01803	9130011E15Rik	0	0
MGLibA_01804	9130011E15Rik	0	0
MGLibA_01805	9130011E15Rik	0	0
MGLibA_01806	9130019O22Rik	0	0
MGLibA_01807	9130019O22Rik	0	0
MGLibA_01808	9130019O22Rik	0	0
MGLibA_01809	9130023H24Rik	0	0
MGLibA_01810	9130023H24Rik	0	0
MGLibA_01811	9130023H24Rik	0	0
MGLibA_01812	9130204L05Rik	0	0
MGLibA_01813	9130204L05Rik	0	0
MGLibA_01814	9130204L05Rik	0	0
MGLibA_01815	9130401M01Rik	0	0
MGLibA_01816	9130401M01Rik	0	0
MGLibA_01817	9130401M01Rik	0	0
MGLibA_01818	9130409I23Rik	0	0
MGLibA_01819	9130409I23Rik	0	0
MGLibA_01820	9130409I23Rik	0	0
MGLibA_01821	9230104L09Rik	0	0
MGLibA_01822	9230104L09Rik	0	0
MGLibA_01823	9230104L09Rik	0	0
MGLibA_01824	9230110C19Rik	0	0
MGLibA_01825	9230110C19Rik	0	0
MGLibA_01826	9230110C19Rik	0	0
MGLibA_01827	9230110F15Rik	0	0
MGLibA_01828	9230110F15Rik	0	0
MGLibA_01829	9230110F15Rik	0	0
MGLibA_01830	9230112D13Rik	0	0
MGLibA_01831	9230112D13Rik	0	0
MGLibA_01832	9230112D13Rik	0	0
MGLibA_01833	9330159F19Rik	0	0
MGLibA_01834	9330159F19Rik	0	0
MGLibA_01835	9330159F19Rik	0	0
MGLibA_01836	9330182L06Rik	0	0
MGLibA_01837	9330182L06Rik	0	0
MGLibA_01838	9330182L06Rik	0	0
MGLibA_01839	9330182O14Rik	0	0
MGLibA_01840	9330182O14Rik	0	0
MGLibA_01841	9330182O14Rik	0	0
MGLibA_01842	9430007A20Rik	0	0
MGLibA_01843	9430007A20Rik	0	0
MGLibA_01844	9430007A20Rik	0	0
MGLibA_01845	9430015G10Rik	0	0
MGLibA_01846	9430015G10Rik	0	0
MGLibA_01847	9430015G10Rik	0	0
MGLibA_01848	9430016H08Rik	0	0
MGLibA_01849	9430016H08Rik	0	0
MGLibA_01850	9430016H08Rik	0	0
MGLibA_01851	9430020K01Rik	0	0
MGLibA_01852	9430020K01Rik	0	0
MGLibA_01853	9430020K01Rik	0	0
MGLibA_01854	9430023L20Rik	0	0
MGLibA_01855	9430023L20Rik	0	0
MGLibA_01856	9430023L20Rik	0	0
MGLibA_01857	9430038I01Rik	0	0
MGLibA_01858	9430038I01Rik	0	0
MGLibA_01859	9430038I01Rik	0	0
MGLibA_01860	9430069I07Rik	0	0
MGLibA_01861	9430069I07Rik	0	0
MGLibA_01862	9430069I07Rik	0	0
MGLibA_01863	9530002B09Rik	0	0
MGLibA_01864	9530002B09Rik	0	0
MGLibA_01865	9530002B09Rik	0	0
MGLibA_01866	9530003J23Rik	0	0
MGLibA_01867	9530003J23Rik	0	0
MGLibA_01868	9530003J23Rik	0	0
MGLibA_01869	9530053A07Rik	0	0
MGLibA_01870	9530053A07Rik	0	0
MGLibA_01871	9530053A07Rik	0	0
MGLibA_01872	9530068E07Rik	0	0
MGLibA_01873	9530068E07Rik	0	0
MGLibA_01874	9530068E07Rik	0	0
MGLibA_01875	9530077C05Rik	0	0
MGLibA_01876	9530077C05Rik	0	0
MGLibA_01877	9530077C05Rik	0	0
MGLibA_01878	9630033F20Rik	0	0
MGLibA_01879	9630033F20Rik	0	0
MGLibA_01880	9630033F20Rik	0	0
MGLibA_01881	9830001H06Rik	0	0
MGLibA_01882	9830001H06Rik	0	0
MGLibA_01883	9830001H06Rik	0	0
MGLibA_01884	9830107B12Rik	0	0
MGLibA_01885	9830107B12Rik	0	0
MGLibA_01886	9830107B12Rik	0	0
MGLibA_01887	9830147E19Rik	0	0
MGLibA_01888	9830147E19Rik	0	0
MGLibA_01889	9830147E19Rik	0	0
MGLibA_01890	9930012K11Rik	0	0
MGLibA_01891	9930012K11Rik	0	0
MGLibA_01892	9930012K11Rik	0	0
MGLibA_01893	9930013L23Rik	0	0
MGLibA_01894	9930013L23Rik	0	0
MGLibA_01895	9930013L23Rik	0	0
MGLibA_01896	9930021J03Rik	0	0
MGLibA_01897	9930021J03Rik	0	0
MGLibA_01898	9930021J03Rik	0	0
MGLibA_01899	9930104L06Rik	0	0
MGLibA_01900	9930104L06Rik	0	0
MGLibA_01901	9930104L06Rik	0	0
MGLibA_01902	9930111J21Rik1	0	0
MGLibA_01903	9930111J21Rik1	0	0
MGLibA_01904	9930111J21Rik1	0	0
MGLibA_01906	9930111J21Rik2	0	0
MGLibA_01907	9930111J21Rik2	0	0
MGLibA_01908	A130010J15Rik	0	0
MGLibA_01909	A130010J15Rik	0	0
MGLibA_01910	A130010J15Rik	0	0
MGLibA_01911	A1bg	0	0
MGLibA_01912	A1bg	0	0
MGLibA_01913	A1bg	0	0
MGLibA_01914	A1cf	0	0
MGLibA_01915	A1cf	0	0
MGLibA_01916	A1cf	0	0
MGLibA_01917	A230046K03Rik	0	0
MGLibA_01918	A230046K03Rik	0	0
MGLibA_01919	A230046K03Rik	0	0
MGLibA_01920	A230050P20Rik	0	0
MGLibA_01921	A230050P20Rik	0	0
MGLibA_01922	A230050P20Rik	0	0
MGLibA_01923	A230065H16Rik	0	0
MGLibA_01924	A230065H16Rik	0	0
MGLibA_01925	A230065H16Rik	0	0
MGLibA_01926	A2m	0	0
MGLibA_01927	A2m	0	0
MGLibA_01928	A2m	0	0
MGLibA_01929	A330021E22Rik	0	0
MGLibA_01930	A330021E22Rik	0	0
MGLibA_01931	A330021E22Rik	0	0
MGLibA_01932	A330050F15Rik	0	0
MGLibA_01933	A330050F15Rik	0	0
MGLibA_01934	A330050F15Rik	0	0
MGLibA_01935	A330070K13Rik	0	0
MGLibA_01936	A330070K13Rik	0	0
MGLibA_01937	A330070K13Rik	0	0
MGLibA_01938	A3galt2	0	0
MGLibA_01939	A3galt2	0	0
MGLibA_01940	A3galt2	0	0
MGLibA_01941	A430005L14Rik	0	0
MGLibA_01942	A430005L14Rik	0	0
MGLibA_01943	A430005L14Rik	0	0
MGLibA_01944	A430033K04Rik	0	0
MGLibA_01945	A430033K04Rik	0	0
MGLibA_01946	A430033K04Rik	0	0
MGLibA_01947	A430078G23Rik	0	0
MGLibA_01948	A430078G23Rik	0	0
MGLibA_01949	A430078G23Rik	0	0
MGLibA_01950	A430089I19Rik	0	0
MGLibA_01951	A430089I19Rik	0	0
MGLibA_01952	A430089I19Rik	0	0
MGLibA_01953	A430105I19Rik	0	0
MGLibA_01954	A430105I19Rik	0	0
MGLibA_01955	A430105I19Rik	0	0
MGLibA_01956	A430107P09Rik	0	0
MGLibA_01957	A430107P09Rik	0	0
MGLibA_01958	A430107P09Rik	0	0
MGLibA_01959	A4galt	0	0
MGLibA_01960	A4galt	0	0
MGLibA_01961	A4galt	0	0
MGLibA_01962	A4gnt	0	0
MGLibA_01963	A4gnt	0	0
MGLibA_01964	A4gnt	0	0
MGLibA_01965	A530016L24Rik	0	0
MGLibA_01966	A530016L24Rik	0	0
MGLibA_01967	A530016L24Rik	0	0
MGLibA_01968	A530032D15Rik	0	0
MGLibA_01969	A530032D15Rik	0	0
MGLibA_01970	A530032D15Rik	0	0
MGLibA_01971	A530054K11Rik	0	0
MGLibA_01972	A530054K11Rik	0	0
MGLibA_01973	A530054K11Rik	0	0
MGLibA_01974	A530064D06Rik	0	0
MGLibA_01975	A530064D06Rik	0	0
MGLibA_01976	A530064D06Rik	0	0
MGLibA_01977	A530099J19Rik	0	0
MGLibA_01978	A530099J19Rik	0	0
MGLibA_01979	A530099J19Rik	0	0
MGLibA_01980	A630001G21Rik	0	0
MGLibA_01981	A630001G21Rik	0	0
MGLibA_01982	A630001G21Rik	0	0
MGLibA_01983	A630007B06Rik	0	0
MGLibA_01984	A630007B06Rik	0	0
MGLibA_01985	A630007B06Rik	0	0
MGLibA_01986	A630023A22Rik	0	0
MGLibA_01987	A630023A22Rik	0	0
MGLibA_01988	A630023A22Rik	0	0
MGLibA_01989	A630033H20Rik	0	0
MGLibA_01990	A630033H20Rik	0	0
MGLibA_01991	A630033H20Rik	0	0
[truncated: 63,960 more rows]
