# Supplementary material for: Propionyl-CoA carboxylase subunit B regulates anti-tumor T cells in a pancreatic cancer mouse model
Source: eLife. 2025 Mar 11;13:RP96925. doi: 10.7554/eLife.96925 (PMC11896608; doi:10.7554/eLife.96925)
Supplement: Figure 3—source data 1. — Numbers in front of each file indicate if they are from the same gel. [file elife-96925-fig3-data1.zip]

Archive with 50 entries (48 files):
- Figure 3-Source Data 1. Labeled Western Blot files/
- __MACOSX/._Figure 3-Source Data 1. Labeled Western Blot files
- Figure 3-Source Data 1. Labeled Western Blot files/WB#4_HSP90.pdf
- __MACOSX/Figure 3-Source Data 1. Labeled Western Blot files/._WB#4_HSP90.pdf
- Figure 3-Source Data 1. Labeled Western Blot files/WB#2_tAKT.pdf
- __MACOSX/Figure 3-Source Data 1. Labeled Western Blot files/._WB#2_tAKT.pdf
- Figure 3-Source Data 1. Labeled Western Blot files/WB#1_PIK3CA.pdf
- __MACOSX/Figure 3-Source Data 1. Labeled Western Blot files/._WB#1_PIK3CA.pdf
- Figure 3-Source Data 1. Labeled Western Blot files/WB#1_PCCB.pdf
- __MACOSX/Figure 3-Source Data 1. Labeled Western Blot files/._WB#1_PCCB.pdf
- Figure 3-Source Data 1. Labeled Western Blot files/WB#2_pAKT308.pdf
- __MACOSX/Figure 3-Source Data 1. Labeled Western Blot files/._WB#2_pAKT308.pdf
- Figure 3-Source Data 1. Labeled Western Blot files/WB#3_Actin.pdf
- __MACOSX/Figure 3-Source Data 1. Labeled Western Blot files/._WB#3_Actin.pdf
- Figure 3-Source Data 1. Labeled Western Blot files/WB#2_pAKT473.pdf
- __MACOSX/Figure 3-Source Data 1. Labeled Western Blot files/._WB#2_pAKT473.pdf
- Figure 3-Source Data 1. Labeled Western Blot files/WB#3_PTEN.pdf
- __MACOSX/Figure 3-Source Data 1. Labeled Western Blot files/._WB#3_PTEN.pdf
- Figure 3-Source Data 1. Labeled Western Blot files/WB#2_Actin.pdf
- __MACOSX/Figure 3-Source Data 1. Labeled Western Blot files/._WB#2_Actin.pdf
- Figure 3-Source Data 1. Labeled Western Blot files/WB#1_HSP90.pdf
- __MACOSX/Figure 3-Source Data 1. Labeled Western Blot files/._WB#1_HSP90.pdf
- Figure 3-Source Data 1. Labeled Western Blot files/WB#4_pPRAS40.pdf
- __MACOSX/Figure 3-Source Data 1. Labeled Western Blot files/._WB#4_pPRAS40.pdf
- Figure 3-Source Data 1. Western blot files/
- __MACOSX/._Figure 3-Source Data 1. Western blot files
- Figure 3-Source Data 1. Western blot files/3-pAkt473(bottom).png
- __MACOSX/Figure 3-Source Data 1. Western blot files/._3-pAkt473(bottom).png
- Figure 3-Source Data 1. Western blot files/.DS_Store
- __MACOSX/Figure 3-Source Data 1. Western blot files/._.DS_Store
- Figure 3-Source Data 1. Western blot files/2-PTEN.png
- __MACOSX/Figure 3-Source Data 1. Western blot files/._2-PTEN.png
- Figure 3-Source Data 1. Western blot files/4-pPRAS40.png
- __MACOSX/Figure 3-Source Data 1. Western blot files/._4-pPRAS40.png
- Figure 3-Source Data 1. Western blot files/1-PIK3CA.png
- __MACOSX/Figure 3-Source Data 1. Western blot files/._1-PIK3CA.png
- Figure 3-Source Data 1. Western blot files/4-HSP90.png
- __MACOSX/Figure 3-Source Data 1. Western blot files/._4-HSP90.png
- Figure 3-Source Data 1. Western blot files/1-HSP90.png
- __MACOSX/Figure 3-Source Data 1. Western blot files/._1-HSP90.png
- Figure 3-Source Data 1. Western blot files/3-tAKT.jpg
- __MACOSX/Figure 3-Source Data 1. Western blot files/._3-tAKT.jpg
- Figure 3-Source Data 1. Western blot files/2-Actin.png
- __MACOSX/Figure 3-Source Data 1. Western blot files/._2-Actin.png
- Figure 3-Source Data 1. Western blot files/1-PCCB.png
- __MACOSX/Figure 3-Source Data 1. Western blot files/._1-PCCB.png
- Figure 3-Source Data 1. Western blot files/2-pAkt308(top).png
- __MACOSX/Figure 3-Source Data 1. Western blot files/._2-pAkt308(top).png
- Figure 3-Source Data 1. Western blot files/3-Actin.png
- __MACOSX/Figure 3-Source Data 1. Western blot files/._3-Actin.png
