# Supplementary material for: Propionyl-CoA carboxylase subunit B regulates anti-tumor T cells in a pancreatic cancer mouse model
Source: eLife. 2025 Mar 11;13:RP96925. doi: 10.7554/eLife.96925 (PMC11896608; doi:10.7554/eLife.96925)
Supplement: Figure 4—source data 1. [file elife-96925-fig4-data1.xlsx]

## Sheet: CD3
KPC	aKO	p-aKO
18	199	65
10	279	153
11	158	184
7	197	199
30	268	48

## Sheet: CD4
KPC	aKO	p-aKO
12	150	48
31	200	73
4	100	48
6	146	90
6	128	182

## Sheet: CD8
KPC	aKO	p-aKO
17	39	46
23	62	30
15	80	51
13	47	54
5	46	62

## Sheet: PD1
aKO	p-aKO
19	43
6	49
32	44
19	30
7	54

## Sheet: CTLA4
aKO	p-aKO
116	85
39	94
51	78
29	107
37	118

## Sheet: TIM3
aKO	p-aKO
75	146
121	78
79	84
89	109
99	114

## Sheet: LAG3
aKO	p-aKO
78	178
102	150
62	205
57	175
110	212

## Sheet: TIGIT
aKO	p-aKO
222	320
217	289
168	150
147	294
253	214
